# Supplementary material for: Nexmifa Regulates Axon Morphogenesis in Motor Neurons in Zebrafish
Source: Front Mol Neurosci. 2022 Mar 31;15:848257. doi: 10.3389/fnmol.2022.848257 (PMC9009263; doi:10.3389/fnmol.2022.848257)
Supplement: Supplementary Table S2 — DEGs between Ctrl and morphants. [file Table_2.XLS]

## Sheet: Table_2
geneID	length	Control1.rawreads	Control1.FPKM	Control2.rawreads	Control2.FPKM	Control3.rawreads	Control3.FPKM	Nexmifa-Mo-1.rawreads	Nexmifa-Mo-1.FPKM	Nexmifa-Mo-2.rawreads	Nexmifa-Mo-2.FPKM	Nexmifa-Mo-3.rawreads	Nexmifa-Mo-3.FPKM	baseMean	log2FoldChange	lfcSE	stat	pvalue	padj	Regulation	Chr	Start	End	Strand	GeneSymbol	Description	GO_BP	GO_CC	GO_MF	KO
ENSDARG00000075754	1642	710	25.21	764	25.95	722	24.07	18	0.81	5	0.26	14	0.56	294.282	-5.18582	0.306939	-16.8953	4.87e-64	1.1e-59	Down	1	54513499	54532968	-	mri1	methylthioribose-1-phosphate isomerase 1 [Source:ZFIN%3BAcc:ZDB-GENE-080204-109]	GO:0008652:cellular amino acid biosynthetic process;GO:0009086:methionine biosynthetic process;GO:0019284:L-methionine biosynthetic process from S-adenosylmethionine;GO:0019509:L-methionine biosynthetic process from methylthioadenosine;GO:0044237:cellular metabolic process;GO:0044249:cellular biosynthetic process;	GO:0005634:nucleus;GO:0005737:cytoplasm;	GO:0016853:isomerase activity;GO:0046523:S-methyl-5-thioribose-1-phosphate isomerase activity;	K08963
ENSDARG00000036826	3360	566	9.82	576	9.56	699	11.39	7	0.15	4	0.1	11	0.22	244.669	-5.60473	0.360954	-15.5275	2.26e-54	2.54e-50	Down	23	32435554	32464211	-	ankrd52a	ankyrin repeat domain 52a [Source:ZFIN%3BAcc:ZDB-GENE-050522-247]	GO:0008150:biological_process;	GO:0005575:cellular_component;	GO:0003674:molecular_function;	K15504
ENSDARG00000042259	1918	697	21.18	833	24.22	913	26.06	3	0.12	2	0.09	11	0.38	322.178	-6.38568	0.413528	-15.442	8.55e-54	6.41e-50	Down	24	390021	420788	+	tgfbr1b	transforming growth factor%2C beta receptor 1 b [Source:ZFIN%3BAcc:ZDB-GENE-091027-1]	GO:0006468:protein phosphorylation;GO:0007178:transmembrane receptor protein serine/threonine kinase signaling pathway;GO:0016310:phosphorylation;	GO:0016020:membrane;GO:0016021:integral component of membrane;	GO:0000166:nucleotide binding;GO:0004672:protein kinase activity;GO:0004674:protein serine/threonine kinase activity;GO:0004675:transmembrane receptor protein serine/threonine kinase activity;GO:0004702:receptor signaling protein serine/threonine kinase activity;GO:0005524:ATP binding;GO:0016301:kinase activity;GO:0016740:transferase activity;GO:0046872:metal ion binding;	K04674
ENSDARG00000076126	1425	984	40.25	723	28.3	941	36.16	56	2.91	25	1.51	38	1.75	369.465	-3.79858	0.273668	-13.8802	8.35e-44	4.7e-40	Down	19	47988581	47994969	-	ACTC1 (1 of many)	si:ch73-187m15.4 [Source:ZFIN%3BAcc:ZDB-GENE-030131-172]	-	-	-	K12314
ENSDARG00000055723	2302	136	3.44	188	4.56	246	5.85	4216	135.43	5050	189.09	4224	120.62	3064.07	5.13841	0.386773	13.2853	2.82e-40	1.27e-36	Ups	8	4741891	4744644	+	hsp70l	heat shock cognate 70-kd protein%2C like [Source:ZFIN%3BAcc:ZDB-GENE-050321-1]	GO:0001568:blood vessel development;GO:0009408:response to heat;GO:0010038:response to metal ion;GO:0046686:response to cadmium ion;GO:0060216:definitive hemopoiesis;	GO:0005634:nucleus;GO:0005737:cytoplasm;	GO:0000166:nucleotide binding;GO:0005524:ATP binding;	K03283
ENSDARG00000061040	4114	467	6.62	521	7.06	538	7.16	9	0.16	0	0	14	0.22	203.36	-5.2907	0.40906	-12.9338	2.9e-38	1.09e-34	Down	20	6045273	6087828	-	pum2	pumilio RNA-binding family member 2 [Source:ZFIN%3BAcc:ZDB-GENE-081031-76]	-	-	GO:0003723:RNA binding;	K17943
ENSDARG00000018393	4249	508	6.97	493	6.47	548	7.06	16	0.28	8	0.16	33	0.51	213.057	-4.09674	0.323412	-12.6673	8.98e-37	2.89e-33	Down	3	54907025	54959528	-	kank2	KN motif and ankyrin repeat domains 2 [Source:ZFIN%3BAcc:ZDB-GENE-040724-121]	GO:0032836:glomerular basement membrane development;GO:0072015:glomerular visceral epithelial cell development;	-	-	-
ENSDARG00000042518	4493	624	8.1	611	7.59	630	7.68	10	0.16	6	0.12	29	0.42	252.168	-4.66202	0.369053	-12.6324	1.4e-36	3.94e-33	Down	18	12495743	12685278	-	hipk2	homeodomain interacting protein kinase 2 [Source:ZFIN%3BAcc:ZDB-GENE-031125-4]	GO:0006468:protein phosphorylation;GO:0016310:phosphorylation;GO:0045634:regulation of melanocyte differentiation;GO:0060026:convergent extension;	-	GO:0003677:DNA binding;GO:0004672:protein kinase activity;GO:0005524:ATP binding;GO:0016301:kinase activity;GO:0016740:transferase activity;	K08826
ENSDARG00000091408	6408	448	4.08	368	3.2	423	3.61	13	0.15	3	0.04	20	0.21	168.345	-4.41146	0.357674	-12.3338	5.96e-35	1.43e-31	Down	2	54705165	54821647	+	MTCL1	microtubule crosslinking factor 1 [Source:HGNC Symbol%3BAcc:HGNC:29121]	-	-	-	-
ENSDARG00000100620	4292	360	4.89	334	4.34	438	5.59	21	0.36	9	0.18	16	0.25	156.818	-3.92192	0.318108	-12.3289	6.33e-35	1.43e-31	Down	12	3752151	3804001	-	taok2b	TAO kinase 2b [Source:ZFIN%3BAcc:ZDB-GENE-110603-3]	GO:0006468:protein phosphorylation;GO:0030901:midbrain development;	GO:0005737:cytoplasm;	GO:0004672:protein kinase activity;GO:0004702:receptor signaling protein serine/threonine kinase activity;GO:0005524:ATP binding;	-
ENSDARG00000029688	2292	27	0.69	25	0.61	30	0.72	680	21.94	772	29.03	532	15.26	455.562	5.14538	0.418633	12.2909	1.01e-34	2.07e-31	Ups	3	25981914	25984688	-	hsp70.1	heat shock cognate 70-kd protein%2C tandem duplicate 1 [Source:ZFIN%3BAcc:ZDB-GENE-990415-91]	GO:0009408:response to heat;GO:0009410:response to xenobiotic stimulus;GO:0046686:response to cadmium ion;GO:0048593:camera-type eye morphogenesis;	-	-	K03283
ENSDARG00000061368	2550	371	8.48	298	6.52	417	8.95	7	0.2	1	0.03	10	0.26	144.861	-5.11285	0.421106	-12.1415	6.37e-34	1.19e-30	Down	25	34047078	34071480	-	klf13	Kruppel-like factor 13 [Source:ZFIN%3BAcc:ZDB-GENE-060929-1274]	GO:0008150:biological_process;	-	GO:0003676:nucleic acid binding;GO:0046872:metal ion binding;	K09208
ENSDARG00000002026	2376	425	10.43	384	9.01	502	11.57	32	1	22	0.8	37	1.02	189.552	-3.17915	0.262529	-12.1097	9.39e-34	1.62e-30	Down	13	3533388	3713096	+	qkib	QKI%2C KH domain containing%2C RNA binding b [Source:ZFIN%3BAcc:ZDB-GENE-081028-54]	-	-	GO:0003676:nucleic acid binding;GO:0003723:RNA binding;	K14945
ENSDARG00000098941	1686	101	3.49	100	3.31	122	3.96	402	17.63	235	12.01	486	18.95	264.204	2.37483	0.196532	12.0837	1.29e-33	2.07e-30	Ups	13	4583835	4585520	-	si:ch73-57a19.4	si:ch73-57a19.4 [Source:ZFIN%3BAcc:ZDB-GENE-141216-377]	-	-	-	-
ENSDARG00000054941	1868	513	16.01	517	15.44	511	14.98	10	0.4	1	0.05	20	0.7	206.853	-4.90678	0.41094	-11.9404	7.29e-33	1.09e-29	Down	16	30663537	30745696	-	ldlrad4b	low density lipoprotein receptor class A domain containing 4b [Source:ZFIN%3BAcc:ZDB-GENE-091230-3]	-	GO:0016020:membrane;GO:0016021:integral component of membrane;	-	-
ENSDARG00000102471	3413	671	11.46	630	10.3	619	9.93	48	1.04	15	0.38	62	1.19	274.243	-3.33535	0.284907	-11.7068	1.18e-31	1.66e-28	Down	6	4024088	4067699	-	trak2	trafficking protein%2C kinesin binding 2 [Source:ZFIN%3BAcc:ZDB-GENE-030131-7496]	-	-	-	K15374
ENSDARG00000076697	4431	415	5.46	408	5.14	344	4.25	4	0.07	2	0.04	14	0.21	156.395	-5.06095	0.435085	-11.6321	2.83e-31	3.55e-28	Down	7	71857654	71914324	-	SIPA1	signal-induced proliferation-associated 1 [Source:HGNC Symbol%3BAcc:HGNC:10885]	-	-	-	-
ENSDARG00000087398	931	593	37.13	415	24.86	401	23.58	0	0	0	0	6	0.42	185.318	-6.64029	0.570867	-11.6319	2.84e-31	3.55e-28	Down	22	4210090	4264863	-	fbn2b	fibrillin 2b [Source:ZFIN%3BAcc:ZDB-GENE-090112-3]	GO:0001570:vasculogenesis;GO:0003007:heart morphogenesis;GO:0003160:endocardium morphogenesis;GO:0003250:regulation of cell proliferation involved in heart valve morphogenesis;GO:0007155:cell adhesion;GO:0048570:notochord morphogenesis;GO:0060958:endocardial cell development;GO:0090287:regulation of cellular response to growth factor stimulus;	GO:0005578:proteinaceous extracellular matrix;GO:0031012:extracellular matrix;	GO:0005201:extracellular matrix structural constituent;GO:0005509:calcium ion binding;	-
ENSDARG00000060309	6132	461	4.38	493	4.48	500	4.46	37	0.45	28	0.39	61	0.65	215.179	-2.88291	0.252038	-11.4384	2.69e-30	3.18e-27	Down	6	41557696	41759645	+	srgap3	SLIT-ROBO Rho GTPase activating protein 3 [Source:ZFIN%3BAcc:ZDB-GENE-060524-4]	GO:0007165:signal transduction;GO:0030336:negative regulation of cell migration;	GO:0005737:cytoplasm;	GO:0005096:GTPase activator activity;GO:0048365:Rac GTPase binding;	K07526
ENSDARG00000096632	1639	183	6.51	202	6.87	248	8.28	782	35.28	414	21.77	725	29.08	465.489	2.19171	0.194129	11.29	1.47e-29	1.66e-26	Ups	1	29635491	29637129	-	si:dkey-22o12.7	si:dkey-22o12.7 [Source:ZFIN%3BAcc:ZDB-GENE-121214-4]	-	-	-	-
ENSDARG00000035519	1394	7360	307.78	6106	244.32	7016	275.57	16186	858.64	10161	628.27	17421	821.54	11485.3	1.7094	0.152255	11.2273	3e-29	3.21e-26	Ups	5	26832805	26834198	+	histh1l	histone H1 like [Source:ZFIN%3BAcc:ZDB-GENE-050417-145]	GO:0006334:nucleosome assembly;	GO:0000786:nucleosome;GO:0005634:nucleus;GO:0005694:chromosome;	GO:0003677:DNA binding;	K11275
ENSDARG00000042492	2351	284	7.04	432	10.25	461	10.74	1	0.03	0	0	2	0.06	154.321	-7.00871	0.62798	-11.1607	6.35e-29	6.49e-26	Down	10	32122495	32128929	+	si:dkey-250d21.1	si:dkey-250d21.1 [Source:ZFIN%3BAcc:ZDB-GENE-030131-8276]	GO:0032868:response to insulin;GO:0045725:positive regulation of glycogen biosynthetic process;GO:2000467:positive regulation of glycogen (starch) synthase activity;	GO:0005654:nucleoplasm;GO:0005737:cytoplasm;	GO:0000981:sequence-specific DNA binding RNA polymerase II transcription factor activity;GO:0003676:nucleic acid binding;GO:0003677:DNA binding;	-
ENSDARG00000098801	3156	252	4.65	246	4.35	248	4.3	1	0.02	1	0.03	7	0.15	99.1786	-5.41127	0.498876	-10.8469	2.06e-27	2.02e-24	Down	2	57072217	57129705	-	sbno2a	strawberry notch homolog 2a [Source:ZFIN%3BAcc:ZDB-GENE-100629-3]	GO:0006355:regulation of transcription, DNA-templated;GO:0048854:brain morphogenesis;GO:0050727:regulation of inflammatory response;	-	-	-
ENSDARG00000070721	2128	228	6.25	218	5.71	248	6.38	1	0.03	2	0.08	5	0.15	92.2856	-5.4392	0.502952	-10.8146	2.94e-27	2.75e-24	Down	6	38957197	39008913	-	vdrb	vitamin D (1%2C25- dihydroxyvitamin D3) receptor b [Source:ZFIN%3BAcc:ZDB-GENE-080403-10]	GO:0001947:heart looping;GO:0003146:heart jogging;GO:0006351:transcription, DNA-templated;GO:0006355:regulation of transcription, DNA-templated;GO:0043401:steroid hormone mediated signaling pathway;	GO:0005634:nucleus;	GO:0003677:DNA binding;GO:0003700:sequence-specific DNA binding transcription factor activity;GO:0003707:steroid hormone receptor activity;GO:0008270:zinc ion binding;GO:0008434:calcitriol receptor activity;GO:0043565:sequence-specific DNA binding;GO:0046872:metal ion binding;GO:0070644:vitamin D response element binding;	K08539
ENSDARG00000100679	5082	319	3.66	247	2.71	290	3.12	13	0.19	4	0.07	19	0.25	118.436	-3.88211	0.361633	-10.7349	6.98e-27	6.28e-24	Down	18	3482744	3548800	+	lrch3	leucine-rich repeats and calponin homology (CH) domain containing 3 [Source:ZFIN%3BAcc:ZDB-GENE-071004-44]	GO:0008150:biological_process;	GO:0005575:cellular_component;	-	-
ENSDARG00000079403	4831	17	0.21	18	0.21	23	0.26	278	4.26	87	1.55	294	4	130.86	3.89573	0.374415	10.4049	2.36e-25	2.04e-22	Ups	5	34923256	34940827	-	si:dkey-204l11.1	si:dkey-204l11.1 [Source:ZFIN%3BAcc:ZDB-GENE-060526-247]	-	-	-	-
ENSDARG00000101079	14210	828	3.4	749	2.94	788	3.04	55	0.29	11	0.07	62	0.29	332.291	-3.59682	0.346232	-10.3885	2.8e-25	2.33e-22	Down	7	72168935	72278814	-	HECTD4	HECT domain E3 ubiquitin protein ligase 4 [Source:HGNC Symbol%3BAcc:HGNC:26611]	-	-	-	K17849
ENSDARG00000104197	6904	203	1.71	183	1.48	231	1.83	542	5.81	303	3.78	651	6.2	374.922	1.85663	0.179063	10.3686	3.45e-25	2.77e-22	Ups	23	26215899	26257864	+	ptpn22	protein tyrosine phosphatase%2C non-receptor type 22 [Source:ZFIN%3BAcc:ZDB-GENE-060503-458]	GO:0006470:protein dephosphorylation;GO:0016311:dephosphorylation;	-	GO:0004721:phosphoprotein phosphatase activity;GO:0004725:protein tyrosine phosphatase activity;GO:0016787:hydrolase activity;GO:0016791:phosphatase activity;	K18024
ENSDARG00000017255	1053	463	25.63	498	26.38	544	28.29	91	6.39	47	3.85	94	5.87	242.436	-2.07997	0.201673	-10.3135	6.12e-25	4.75e-22	Down	1	58129874	58139681	-	tmed1b	transmembrane p24 trafficking protein 1b [Source:ZFIN%3BAcc:ZDB-GENE-070112-1112]	GO:0006810:transport;	GO:0005789:endoplasmic reticulum membrane;GO:0016020:membrane;GO:0016021:integral component of membrane;	GO:0003674:molecular_function;	K20348
ENSDARG00000100825	2145	905	24.6	861	22.39	938	23.94	1663	57.33	961	38.62	1699	52.07	1218.03	1.28515	0.12478	10.2994	7.09e-25	5.32e-22	Ups	15	9257981	9296257	-	calm3a	calmodulin 3a (phosphorylase kinase%2C delta) [Source:ZFIN%3BAcc:ZDB-GENE-030131-5590]	-	-	GO:0005509:calcium ion binding;	K02183
ENSDARG00000028396	3176	3233	59.34	2120	37.23	2730	47.06	179	4.17	134	3.64	352	7.29	1185.52	-2.96107	0.290471	-10.194	2.11e-24	1.53e-21	Down	6	41098522	41118517	+	fkbp5	FK506 binding protein 5 [Source:ZFIN%3BAcc:ZDB-GENE-030616-630]	GO:0000413:protein peptidyl-prolyl isomerization;GO:0006457:protein folding;GO:0061077:chaperone-mediated protein folding;	GO:0005789:endoplasmic reticulum membrane;	GO:0003755:peptidyl-prolyl cis-trans isomerase activity;GO:0005528:FK506 binding;GO:0031072:heat shock protein binding;	K09571
ENSDARG00000060532	4882	883	10.54	972	11.11	989	11.09	72	1.09	12	0.21	57	0.77	397.447	-3.70695	0.366321	-10.1194	4.53e-24	3.19e-21	Down	16	43248969	43381181	+	adam22	ADAM metallopeptidase domain 22 [Source:ZFIN%3BAcc:ZDB-GENE-070810-1]	GO:0006508:proteolysis;	GO:0016020:membrane;GO:0016021:integral component of membrane;	GO:0004222:metalloendopeptidase activity;GO:0008237:metallopeptidase activity;	K16068
ENSDARG00000098906	8468	203	1.4	233	1.53	299	1.93	3	0.03	2	0.02	10	0.08	98.6975	-4.75705	0.470457	-10.1116	4.91e-24	3.35e-21	Down	21	9904746	10000066	+	herc7	hect domain and RLD 7 [Source:ZFIN%3BAcc:ZDB-GENE-091204-164]	-	-	-	-
ENSDARG00000096770	2678	238	5.18	181	3.77	259	5.3	1056	29.16	712	22.92	859	21.09	633.483	2.58094	0.256415	10.0654	7.85e-24	5.2e-21	Ups	20	47053371	47056048	-	si:ch73-21k16.6	si:ch73-21k16.6 [Source:ZFIN%3BAcc:ZDB-GENE-130603-35]	-	-	-	-
ENSDARG00000105587	1831	115	3.66	104	3.17	115	3.44	835	33.72	980	46.13	811	29.12	625.374	3.61916	0.36001	10.0529	8.92e-24	5.73e-21	Ups	7	20645574	20649574	+	si:dkey-111f13.3	si:dkey-111f13.3 [Source:ZFIN%3BAcc:ZDB-GENE-160728-124]	-	-	-	-
ENSDARG00000016085	9667	227	1.37	201	1.16	217	1.23	664	5.08	439	3.91	612	4.16	435.951	2.03717	0.202757	10.0474	9.44e-24	5.9e-21	Ups	14	30646440	30739869	-	mbnl3	muscleblind-like splicing regulator 3 [Source:ZFIN%3BAcc:ZDB-GENE-081002-3]	-	-	GO:0046872:metal ion binding;	K14943
ENSDARG00000069282	3808	42	0.64	55	0.81	44	0.63	216	4.19	114	2.58	242	4.18	130.861	2.56865	0.256665	10.0078	1.41e-23	8.4e-21	Ups	15	23809952	23826315	-	bbc3	BCL2 binding component 3 [Source:ZFIN%3BAcc:ZDB-GENE-070119-4]	GO:0043065:positive regulation of apoptotic process;GO:0043280:positive regulation of cysteine-type endopeptidase activity involved in apoptotic process;GO:0070059:intrinsic apoptotic signaling pathway in response to endoplasmic reticulum stress;GO:0071479:cellular response to ionizing radiation;GO:0090200:positive regulation of release of cytochrome c from mitochondria;GO:0097193:intrinsic apopt…	GO:0005739:mitochondrion;	-	-
ENSDARG00000089190	5201	235	2.63	238	2.55	238	2.51	10	0.14	6	0.1	21	0.27	99.9996	-3.57398	0.357143	-10.0071	1.42e-23	8.4e-21	Down	9	52471708	52751628	-	TANC1	tetratricopeptide repeat%2C ankyrin repeat and coiled-coil containing 1 [Source:HGNC Symbol%3BAcc:HGNC:29364]	-	-	-	-
ENSDARG00000062082	4358	401	5.36	395	5.06	393	4.94	14	0.24	7	0.14	35	0.53	165.798	-3.73615	0.37577	-9.94263	2.72e-23	1.53e-20	Down	18	27926275	28015557	+	hipk3b	homeodomain interacting protein kinase 3b [Source:ZFIN%3BAcc:ZDB-GENE-030131-82]	GO:0006468:protein phosphorylation;	-	GO:0004672:protein kinase activity;GO:0005524:ATP binding;	K08826
ENSDARG00000061268	2966	188	3.7	326	6.13	325	6	0	0	0	0	3	0.07	110.19	-6.5146	0.655247	-9.94222	2.73e-23	1.53e-20	Down	19	41894935	41914590	+	ago2	argonaute RISC catalytic component 2 [Source:ZFIN%3BAcc:ZDB-GENE-110606-6]	GO:0006355:regulation of transcription, DNA-templated;GO:0006417:regulation of translation;GO:0031047:gene silencing by RNA;GO:0031054:pre-miRNA processing;GO:0035196:production of miRNAs involved in gene silencing by miRNA;GO:0035278:negative regulation of translation involved in gene silencing by miRNA;GO:0035279:mRNA cleavage involved in gene silencing by miRNA;GO:0043363:nucleate erythrocyte …	GO:0000932:cytoplasmic mRNA processing body;GO:0005737:cytoplasm;GO:0005845:mRNA cap binding complex;GO:0016442:RISC complex;GO:0030529:ribonucleoprotein complex;GO:0035068:micro-ribonucleoprotein complex;	GO:0000340:RNA 7-methylguanosine cap binding;GO:0003676:nucleic acid binding;GO:0003723:RNA binding;GO:0004518:nuclease activity;GO:0004519:endonuclease activity;GO:0016787:hydrolase activity;GO:0035197:siRNA binding;GO:0035198:miRNA binding;GO:0046872:metal ion binding;GO:0070551:endoribonuclease activity, cleaving siRNA-paired mRNA;GO:0070883:pre-miRNA binding;	K11593
ENSDARG00000074531	4761	344	4.21	343	4.02	364	4.19	54	0.84	22	0.4	43	0.59	160.642	-2.51221	0.253129	-9.92462	3.25e-23	1.79e-20	Down	3	18153468	18223883	-	spag9a	sperm associated antigen 9a [Source:ZFIN%3BAcc:ZDB-GENE-070820-7]	GO:0007257:activation of JUN kinase activity;GO:0016192:vesicle-mediated transport;	GO:0005737:cytoplasm;	GO:0005078:MAP-kinase scaffold activity;GO:0008432:JUN kinase binding;GO:0019894:kinesin binding;GO:0030159:receptor signaling complex scaffold activity;	-
ENSDARG00000092362	2302	255	6.46	291	7.05	296	7.04	2183	70.13	2169	81.21	1653	47.2	1433.3	3.48146	0.351396	9.90752	3.86e-23	2.07e-20	Ups	3	25988732	25991482	-	hsp70.2	heat shock cognate 70-kd protein%2C tandem duplicate 2 [Source:ZFIN%3BAcc:ZDB-GENE-110405-1]	-	-	GO:0000166:nucleotide binding;GO:0005524:ATP binding;	K03283
ENSDARG00000021924	2358	468	11.57	858	20.3	803	18.65	4197	131.62	3353	122.56	4108	114.53	2719.39	3.06052	0.310014	9.87221	5.49e-23	2.88e-20	Ups	3	25992865	25996220	+	hsp70.3	heat shock cognate 70-kd protein%2C tandem duplicate 3 [Source:ZFIN%3BAcc:ZDB-GENE-110713-1]	GO:0048593:camera-type eye morphogenesis;	GO:0005634:nucleus;GO:0005737:cytoplasm;	GO:0000166:nucleotide binding;GO:0005524:ATP binding;	K03283
ENSDARG00000004282	1552	594	22.31	443	15.92	502	17.71	30	1.43	17	0.94	60	2.54	221.379	-3.20615	0.325753	-9.84229	7.4e-23	3.75e-20	Down	11	430925	446049	-	zgc:77375	zgc:77375 [Source:ZFIN%3BAcc:ZDB-GENE-040426-1827]	GO:0046474:glycerophospholipid biosynthetic process;	GO:0005739:mitochondrion;	-	-
ENSDARG00000020178	2056	930	26.37	756	20.51	744	19.81	102	3.67	37	1.55	124	3.96	367.293	-2.62089	0.266322	-9.84106	7.49e-23	3.75e-20	Down	5	36010975	36026493	+	nova1	neuro-oncological ventral antigen 1 [Source:ZFIN%3BAcc:ZDB-GENE-060526-113]	GO:0000398:mRNA splicing, via spliceosome;	-	GO:0003676:nucleic acid binding;GO:0003723:RNA binding;	K14944
ENSDARG00000077297	4386	438	5.82	424	5.39	429	5.36	926	15.61	621	12.2	967	14.49	680.311	1.5865	0.163833	9.68365	3.54e-22	1.73e-19	Ups	12	27122373	27138498	+	nbr1	neighbor of brca1 gene 1 [Source:ZFIN%3BAcc:ZDB-GENE-030131-9112]	GO:0016236:macroautophagy;	GO:0000407:pre-autophagosomal structure;GO:0005776:autophagosome;	GO:0043130:ubiquitin binding;	K17987
ENSDARG00000076292	5836	540	5.39	442	4.22	570	5.35	2	0.03	1	0.01	17	0.19	206.043	-5.33059	0.551928	-9.65813	4.54e-22	2.17e-19	Down	23	10534985	10652287	+	tns2a	tensin 2a [Source:ZFIN%3BAcc:ZDB-GENE-090312-163]	GO:0035556:intracellular signal transduction;	-	GO:0046872:metal ion binding;	K18080
ENSDARG00000091918	4830	10	0.12	8	0.09	7	0.08	320	4.9	265	4.73	132	1.8	162.951	5.18879	0.539235	9.62251	6.42e-22	3.01e-19	Ups	5	41760406	41765787	+	si:ch211-207c6.7	si:ch211-207c6.7 [Source:ZFIN%3BAcc:ZDB-GENE-060526-94]	-	-	-	-
ENSDARG00000078011	6226	563	5.27	509	4.56	559	4.92	55	0.65	12	0.17	28	0.3	231.068	-3.43576	0.362463	-9.47892	2.57e-21	1.18e-18	Down	23	5937881	6133260	+	NAV1 (1 of many)	neuron navigator 1 [Source:HGNC Symbol%3BAcc:HGNC:15989]	-	-	-	K16776
ENSDARG00000098608	1305	39	1.74	39	1.67	28	1.17	243	13.77	159	10.5	191	9.62	136.73	3.06164	0.324794	9.42642	4.24e-21	1.91e-18	Ups	11	6325743	6327047	+	si:dkey-224j12.6	si:dkey-224j12.6 [Source:ZFIN%3BAcc:ZDB-GENE-141216-480]	-	-	-	-
ENSDARG00000077229	4052	215	3.09	202	2.78	231	3.12	15	0.27	14	0.3	14	0.23	93.9069	-3.17717	0.337752	-9.40683	5.11e-21	2.26e-18	Down	11	5967913	6004590	-	ano8b	anoctamin 8b [Source:ZFIN%3BAcc:ZDB-GENE-121024-1]	-	GO:0016020:membrane;GO:0016021:integral component of membrane;	-	K19502
ENSDARG00000032039	1282	157	7.14	178	7.74	188	8.03	1	0.06	0	0	6	0.31	69.5138	-5.19045	0.552335	-9.39728	5.6e-21	2.42e-18	Down	5	13206742	13266434	-	mxd1	MAX dimerization protein 1 [Source:ZFIN%3BAcc:ZDB-GENE-060526-246]	-	-	GO:0046983:protein dimerization activity;	K09114
ENSDARG00000025391	1847	1531	48.32	1631	49.25	1313	38.92	364	14.57	192	8.96	364	12.96	768.418	-1.67193	0.178914	-9.34491	9.2e-21	3.91e-18	Down	7	7244029	7260389	-	pfdn2	prefoldin subunit 2 [Source:ZFIN%3BAcc:ZDB-GENE-060519-27]	GO:0006457:protein folding;	GO:0016272:prefoldin complex;	GO:0051082:unfolded protein binding;	K09549
ENSDARG00000076309	7878	245	1.81	250	1.77	240	1.67	0	0	0	0	8	0.07	97.4483	-5.43808	0.582342	-9.3383	9.79e-21	4.08e-18	Down	9	56182786	56204193	+	mxra5b	matrix-remodelling associated 5b [Source:ZFIN%3BAcc:ZDB-GENE-081104-119]	-	-	-	-
ENSDARG00000033498	1594	403	14.74	392	13.72	376	12.92	19	0.88	2	0.11	27	1.11	161.514	-3.93651	0.422027	-9.32763	1.08e-20	4.43e-18	Down	5	24766524	24806654	-	rorb	RAR-related orphan receptor B [Source:ZFIN%3BAcc:ZDB-GENE-061204-2]	GO:0006351:transcription, DNA-templated;GO:0006355:regulation of transcription, DNA-templated;GO:0043401:steroid hormone mediated signaling pathway;	GO:0005634:nucleus;	GO:0003677:DNA binding;GO:0003700:sequence-specific DNA binding transcription factor activity;GO:0003707:steroid hormone receptor activity;GO:0004879:ligand-activated sequence-specific DNA binding RNA polymerase II transcription factor activity;GO:0008270:zinc ion binding;GO:0043565:sequence-specific DNA binding;GO:0046872:metal ion binding;	K08533
ENSDARG00000103739	8941	631	4.11	567	3.54	634	3.88	40	0.33	7	0.07	52	0.38	257.013	-3.58549	0.385182	-9.30858	1.3e-20	5.21e-18	Down	3	56970517	57106525	+	BAHCC1 (1 of many)	BAH domain and coiled-coil containing 1 [Source:HGNC Symbol%3BAcc:HGNC:29279]	-	-	-	-
ENSDARG00000070603	3009	153	2.96	185	3.43	185	3.37	2	0.05	3	0.09	9	0.2	71.132	-4.3681	0.471295	-9.26828	1.89e-20	7.47e-18	Down	17	21201098	21260386	-	hspa12a	heat shock protein 12A [Source:ZFIN%3BAcc:ZDB-GENE-031001-1]	-	-	-	-
ENSDARG00000061687	3139	151	2.8	140	2.49	149	2.6	7	0.16	3	0.08	9	0.19	61.1354	-3.78158	0.408947	-9.24711	2.31e-20	8.8e-18	Down	19	32734685	32874674	+	atxn1a	ataxin 1a [Source:ZFIN%3BAcc:ZDB-GENE-060503-759]	-	GO:0005634:nucleus;	GO:0003723:RNA binding;	-
ENSDARG00000100908	2056	134	3.8	138	3.74	151	4.02	6	0.22	2	0.08	5	0.16	57.7649	-4.19883	0.454071	-9.24708	2.31e-20	8.8e-18	Down	22	34809193	34843257	+	lcor	ligand dependent nuclear receptor corepressor [Source:ZFIN%3BAcc:ZDB-GENE-061201-6]	GO:0008150:biological_process;	-	GO:0003677:DNA binding;	-
ENSDARG00000103760	2376	537	13.18	418	9.81	497	11.45	9	0.28	0	0	21	0.58	194.671	-4.79075	0.518419	-9.24108	2.44e-20	9.15e-18	Down	22	23707437	23721720	-	cfhl2	complement factor H like 2 [Source:ZFIN%3BAcc:ZDB-GENE-041114-123]	GO:0008150:biological_process;	GO:0005575:cellular_component;	GO:0003674:molecular_function;	-
ENSDARG00000061992	5233	563	6.27	647	6.9	674	7.05	41	0.58	22	0.36	87	1.09	274.396	-3.0303	0.329855	-9.18674	4.05e-20	1.49e-17	Down	22	20757739	20813388	-	dot1l	DOT1-like histone H3K79 methyltransferase [Source:ZFIN%3BAcc:ZDB-GENE-060503-341]	GO:0000077:DNA damage checkpoint;GO:0006281:DNA repair;GO:0006348:chromatin silencing at telomere;GO:0016569:covalent chromatin modification;GO:0032259:methylation;GO:0034729:histone H3-K79 methylation;GO:0051726:regulation of cell cycle;GO:0060070:canonical Wnt signaling pathway;GO:0060729:intestinal epithelial structure maintenance;GO:2000677:regulation of transcription regulatory region DNA bi…	GO:0005634:nucleus;	GO:0008168:methyltransferase activity;GO:0016740:transferase activity;GO:0018024:histone-lysine N-methyltransferase activity;GO:0031151:histone methyltransferase activity (H3-K79 specific);	K11427
ENSDARG00000059093	5376	966	10.47	1229	12.75	1163	11.84	98	1.35	101	1.62	163	1.99	514.209	-2.51751	0.274291	-9.17824	4.38e-20	1.59e-17	Down	5	68156722	68270435	-	ANK1 (1 of many)	si:ch211-173b16.3 [Source:ZFIN%3BAcc:ZDB-GENE-081104-19]	GO:0072661:protein targeting to plasma membrane;GO:0098910:regulation of atrial cardiac muscle cell action potential;	GO:0043034:costamere;	GO:0008093:cytoskeletal adaptor activity;GO:0030507:spectrin binding;	-
ENSDARG00000104483	1296	138	6.21	143	6.15	169	7.14	3	0.17	2	0.13	8	0.41	61.2189	-4.2746	0.468723	-9.11967	7.54e-20	2.69e-17	Down	3	44980692	44992541	-	gipc1	GIPC PDZ domain containing family%2C member 1 [Source:ZFIN%3BAcc:ZDB-GENE-060726-1]	GO:0001525:angiogenesis;GO:0001946:lymphangiogenesis;GO:0048844:artery morphogenesis;GO:0048845:venous blood vessel morphogenesis;	-	GO:0004707:MAP kinase activity;	K20056
ENSDARG00000102610	3153	199	3.68	182	3.22	185	3.21	5	0.12	0	0	11	0.23	76.6744	-4.34867	0.477474	-9.10767	8.42e-20	2.96e-17	Down	6	59647554	59696457	+	R3HDM2	R3H domain containing 2 [Source:HGNC Symbol%3BAcc:HGNC:29167]	-	-	-	-
ENSDARG00000018896	4126	234	3.31	191	2.58	227	3.01	14	0.25	8	0.17	5	0.08	90.9217	-3.78095	0.41606	-9.08752	1.01e-19	3.51e-17	Down	6	52362396	52428827	-	mmp24	matrix metallopeptidase 24 [Source:ZFIN%3BAcc:ZDB-GENE-040724-262]	GO:0006508:proteolysis;	GO:0005887:integral component of plasma membrane;GO:0016020:membrane;GO:0016021:integral component of membrane;GO:0031012:extracellular matrix;	GO:0004222:metalloendopeptidase activity;GO:0005509:calcium ion binding;GO:0008233:peptidase activity;GO:0008237:metallopeptidase activity;GO:0008270:zinc ion binding;GO:0016787:hydrolase activity;GO:0046872:metal ion binding;	K08002
ENSDARG00000013295	3974	357	5.24	297	4.17	360	4.96	733	13.64	413	8.96	724	11.98	506.227	1.48637	0.16369	9.08037	1.08e-19	3.69e-17	Ups	19	9766283	9793605	-	slc2a3a	solute carrier family 2 (facilitated glucose transporter)%2C member 3a [Source:ZFIN%3BAcc:ZDB-GENE-040718-390]	GO:0006810:transport;GO:0055085:transmembrane transport;	GO:0016020:membrane;GO:0016021:integral component of membrane;	GO:0005215:transporter activity;GO:0022857:transmembrane transporter activity;GO:0022891:substrate-specific transmembrane transporter activity;	K08142
ENSDARG00000095082	2307	142	3.59	143	3.46	149	3.54	2	0.06	5	0.19	5	0.14	59.4544	-4.27814	0.472253	-9.059	1.32e-19	4.42e-17	Down	7	32880482	32904971	+	si:ch211-194p6.12	si:ch211-194p6.12 [Source:ZFIN%3BAcc:ZDB-GENE-160728-9]	-	-	-	K17527
ENSDARG00000037813	1568	126	4.68	141	5.02	178	6.22	3	0.14	4	0.22	3	0.13	60.3434	-4.51664	0.501862	-8.99977	2.26e-19	7.43e-17	Down	23	4287440	4304652	+	zgc:113278	zgc:113278 [Source:ZFIN%3BAcc:ZDB-GENE-050327-66]	GO:0006613:cotranslational protein targeting to membrane;GO:0006810:transport;GO:0015031:protein transport;	GO:0005791:rough endoplasmic reticulum;GO:0016020:membrane;GO:0016021:integral component of membrane;	GO:0003674:molecular_function;	-
ENSDARG00000075530	4658	425	5.32	456	5.46	500	5.88	871	13.83	489	9.05	899	12.69	630.35	1.31069	0.14569	8.99644	2.33e-19	7.43e-17	Ups	6	50711841	50731557	-	pigu	phosphatidylinositol glycan anchor biosynthesis%2C class U [Source:ZFIN%3BAcc:ZDB-GENE-100629-1]	GO:0006506:GPI anchor biosynthetic process;GO:0034394:protein localization to cell surface;GO:0050976:detection of mechanical stimulus involved in sensory perception of touch;	GO:0016020:membrane;GO:0016021:integral component of membrane;	GO:0003923:GPI-anchor transamidase activity;	K05293
ENSDARG00000100402	4101	451	6.41	433	5.89	483	6.45	61	1.1	19	0.4	73	1.17	207.041	-2.56867	0.285531	-8.99611	2.34e-19	7.43e-17	Down	8	7655608	7733716	+	fgd1	FYVE%2C RhoGEF and PH domain containing 1 [Source:ZFIN%3BAcc:ZDB-GENE-081104-33]	GO:0035023:regulation of Rho protein signal transduction;	-	GO:0005089:Rho guanyl-nucleotide exchange factor activity;GO:0046872:metal ion binding;	K05720
ENSDARG00000069101	1610	196	7.1	194	6.72	172	5.85	18	0.83	6	0.32	18	0.73	81.4923	-3.07749	0.342102	-8.99581	2.34e-19	7.43e-17	Down	20	45687726	45757333	-	napbb	N-ethylmaleimide-sensitive factor attachment protein%2C beta b [Source:ZFIN%3BAcc:ZDB-GENE-070112-2132]	-	-	-	-
ENSDARG00000038348	3002	156	3.03	124	2.3	146	2.66	493	12.14	347	9.96	434	9.5	319.972	2.21122	0.247798	8.92348	4.52e-19	1.41e-16	Ups	20	28500620	28505377	-	pigh	phosphatidylinositol glycan anchor biosynthesis%2C class H [Source:ZFIN%3BAcc:ZDB-GENE-040718-303]	GO:0006506:GPI anchor biosynthetic process;	GO:0000506:glycosylphosphatidylinositol-N-acetylglucosaminyltransferase (GPI-GnT) complex;GO:0016020:membrane;GO:0016021:integral component of membrane;	GO:0017176:phosphatidylinositol N-acetylglucosaminyltransferase activity;	K03858
ENSDARG00000010658	3246	421	7.56	414	7.11	463	7.81	785	17.88	462	12.27	988	20.01	610.444	1.37115	0.153698	8.92112	4.62e-19	1.42e-16	Ups	7	40728393	40734700	-	insig1	insulin induced gene 1 [Source:ZFIN%3BAcc:ZDB-GENE-030131-6121]	GO:0006629:lipid metabolic process;GO:0008202:steroid metabolic process;GO:0008203:cholesterol metabolic process;	GO:0005783:endoplasmic reticulum;GO:0005789:endoplasmic reticulum membrane;GO:0016020:membrane;GO:0016021:integral component of membrane;	-	-
ENSDARG00000053535	6623	145	1.28	110	0.93	119	0.98	367	4.1	292	3.8	607	6.02	302.061	2.33333	0.262364	8.89347	5.92e-19	1.8e-16	Ups	1	33633277	33718216	-	lmo7b	LIM domain 7b [Source:ZFIN%3BAcc:ZDB-GENE-060825-242]	GO:0001947:heart looping;GO:0007507:heart development;GO:0023051:regulation of signaling;GO:0030155:regulation of cell adhesion;	GO:0005575:cellular_component;	GO:0008270:zinc ion binding;GO:0046872:metal ion binding;	-
ENSDARG00000035273	3201	255	4.64	245	4.27	227	3.88	24	0.55	4	0.11	18	0.37	103.492	-3.32036	0.375902	-8.83306	1.02e-18	3.06e-16	Down	18	11747031	11940951	+	tmtc2b	transmembrane and tetratricopeptide repeat containing 2b [Source:ZFIN%3BAcc:ZDB-GENE-081031-100]	-	GO:0016020:membrane;GO:0016021:integral component of membrane;	-	-
ENSDARG00000007869	2680	294	6.4	292	6.08	257	5.25	20	0.55	3	0.1	25	0.61	118.832	-3.48186	0.394265	-8.83128	1.03e-18	3.06e-16	Down	20	38298765	38338980	+	ehd3	EH-domain containing 3 [Source:ZFIN%3BAcc:ZDB-GENE-041014-352]	GO:0030097:hemopoiesis;GO:0032456:endocytic recycling;	-	GO:0005509:calcium ion binding;GO:0005525:GTP binding;	K12476
ENSDARG00000071469	2807	444	9.22	430	8.54	471	9.19	37	0.97	35	1.07	74	1.73	205.112	-2.54046	0.288111	-8.81765	1.17e-18	3.42e-16	Down	5	69499365	69546188	+	znf618	zinc finger protein 618 [Source:ZFIN%3BAcc:ZDB-GENE-030131-2063]	-	-	-	-
ENSDARG00000097279	1275	26	1.19	21	0.92	12	0.52	588	34.1	809	54.69	248	12.79	401.999	5.16896	0.586716	8.80999	1.25e-18	3.61e-16	Ups	5	63058664	63059938	+	si:ch73-274k23.3	si:ch73-274k23.3 [Source:ZFIN%3BAcc:ZDB-GENE-131121-276]	-	-	-	-
ENSDARG00000077011	4427	121	1.59	146	1.84	128	1.58	1	0.02	3	0.06	3	0.04	53.298	-4.7743	0.542512	-8.80037	1.36e-18	3.88e-16	Down	23	307831	339142	-	uhrf1bp1	UHRF1 binding protein 1 [Source:ZFIN%3BAcc:ZDB-GENE-090312-82]	-	-	-	-
ENSDARG00000094210	3095	98	1.85	115	2.07	96	1.7	497	11.87	415	11.56	409	8.69	322.539	2.73364	0.311959	8.7628	1.9e-18	5.35e-16	Ups	3	31986956	32009374	+	zgc:109934	zgc:109934 [Source:ZFIN%3BAcc:ZDB-GENE-050522-428]	GO:0006826:iron ion transport;GO:0006879:cellular iron ion homeostasis;GO:0006880:intracellular sequestering of iron ion;	GO:0005737:cytoplasm;	GO:0005506:iron ion binding;GO:0008199:ferric iron binding;GO:0046872:metal ion binding;	-
ENSDARG00000018743	1406	345	14.3	381	15.11	376	14.64	42	2.21	11	0.67	50	2.34	162.996	-2.81677	0.321494	-8.7615	1.93e-18	5.35e-16	Down	25	31426267	31452413	-	scamp5a	secretory carrier membrane protein 5a [Source:ZFIN%3BAcc:ZDB-GENE-030131-3188]	GO:0006810:transport;GO:0006887:exocytosis;GO:0015031:protein transport;GO:0045956:positive regulation of calcium ion-dependent exocytosis;GO:0050715:positive regulation of cytokine secretion;	GO:0000139:Golgi membrane;GO:0005768:endosome;GO:0005794:Golgi apparatus;GO:0005886:plasma membrane;GO:0016020:membrane;GO:0016021:integral component of membrane;GO:0030054:cell junction;GO:0030672:synaptic vesicle membrane;GO:0031410:cytoplasmic vesicle;GO:0045202:synapse;GO:0055038:recycling endosome membrane;	-	K19995
ENSDARG00000097196	3181	21	0.38	30	0.53	12	0.21	924	21.48	1267	34.33	272	5.62	607.453	5.5304	0.631514	8.75737	2e-18	5.49e-16	Ups	21	42030764	42034017	-	si:ch211-145n14.3	si:ch211-145n14.3 [Source:ZFIN%3BAcc:ZDB-GENE-131127-407]	-	-	-	-
ENSDARG00000063157	4418	232	3.06	187	2.36	184	2.28	11	0.18	0	0	10	0.15	82.425	-4.08588	0.468371	-8.72359	2.7e-18	7.31e-16	Down	18	8297246	8355128	-	mapk8ip2	mitogen-activated protein kinase 8 interacting protein 2 [Source:ZFIN%3BAcc:ZDB-GENE-070705-326]	GO:0016310:phosphorylation;	-	GO:0016301:kinase activity;GO:0016740:transferase activity;	K04435
ENSDARG00000075855	3625	12	0.19	9	0.14	17	0.26	215	4.39	337	8.01	179	3.25	176.185	4.72649	0.54261	8.71066	3.02e-18	8.09e-16	Ups	1	55052554	55069352	+	adgre10	adhesion G protein-coupled receptor E10 [Source:ZFIN%3BAcc:ZDB-GENE-090313-152]	GO:0007166:cell surface receptor signaling pathway;GO:0007186:G-protein coupled receptor signaling pathway;	GO:0016020:membrane;GO:0016021:integral component of membrane;	GO:0004888:transmembrane signaling receptor activity;GO:0004930:G-protein coupled receptor activity;	-
ENSDARG00000016156	1700	2222	76.19	2450	80.39	2400	77.3	479	20.84	258	13.08	693	26.8	1201.16	-1.72454	0.198825	-8.67365	4.18e-18	1.11e-15	Down	12	46867600	46921771	+	fam53b	family with sequence similarity 53%2C member B [Source:ZFIN%3BAcc:ZDB-GENE-040426-2495]	GO:0031101:fin regeneration;GO:0035411:catenin import into nucleus;GO:0048675:axon extension;GO:0090263:positive regulation of canonical Wnt signaling pathway;	GO:0005622:intracellular;	GO:0003674:molecular_function;	-
ENSDARG00000005544	2157	138	3.73	111	2.87	158	4.01	7	0.24	3	0.12	5	0.15	56.0671	-3.94036	0.455286	-8.65468	4.94e-18	1.29e-15	Down	1	50547250	50553802	+	btbd3a	BTB (POZ) domain containing 3a [Source:ZFIN%3BAcc:ZDB-GENE-090312-7]	GO:0021987:cerebral cortex development;GO:0030162:regulation of proteolysis;GO:0042787:protein ubiquitination involved in ubiquitin-dependent protein catabolic process;GO:0043161:proteasome-mediated ubiquitin-dependent protein catabolic process;GO:0048813:dendrite morphogenesis;	GO:0005829:cytosol;GO:0019005:SCF ubiquitin ligase complex;	GO:0031625:ubiquitin protein ligase binding;	-
ENSDARG00000098631	1975	166	4.9	147	4.15	120	3.33	0	0	0	0	4	0.13	57.357	-5.45514	0.632274	-8.62781	6.25e-18	1.62e-15	Down	13	1403988	1412404	+	CABZ01044277.1	-	-	-	-	-
ENSDARG00000060534	3196	194	3.54	196	3.42	201	3.44	25	0.58	7	0.19	18	0.37	86.7443	-2.90578	0.337508	-8.60953	7.34e-18	1.88e-15	Down	13	37365914	37393884	-	sgpp1	sphingosine-1-phosphate phosphatase 1 [Source:ZFIN%3BAcc:ZDB-GENE-090319-2]	-	GO:0016020:membrane;GO:0016021:integral component of membrane;	-	K04716
ENSDARG00000067825	699	148	12.34	172	13.72	152	11.91	14	1.48	8	0.99	15	1.41	69.1457	-2.98217	0.347311	-8.58645	8.97e-18	2.27e-15	Down	18	5795048	5795804	-	si:ch1073-459b3.2	si:ch1073-459b3.2 [Source:ZFIN%3BAcc:ZDB-GENE-120215-128]	-	-	-	-
ENSDARG00000104493	3377	206	3.56	257	4.24	209	3.39	3	0.07	0	0	12	0.23	90.4813	-4.61051	0.540807	-8.52525	1.52e-17	3.81e-15	Down	9	56605702	56634431	+	TBC1D8	TBC1 domain family member 8 [Source:HGNC Symbol%3BAcc:HGNC:17791]	-	-	-	K19951
ENSDARG00000070038	669	392	34.16	341	28.43	368	30.12	67	7.41	25	3.22	72	7.07	175.076	-2.14939	0.2522	-8.52256	1.56e-17	3.86e-15	Down	15	5815607	5827155	-	rbp2a	retinol binding protein 2a%2C cellular [Source:ZFIN%3BAcc:ZDB-GENE-020320-2]	GO:0006776:vitamin A metabolic process;GO:0006810:transport;	-	GO:0005215:transporter activity;GO:0008289:lipid binding;GO:0016918:retinal binding;	K14622
ENSDARG00000029668	5458	210	2.24	190	1.94	242	2.43	26	0.35	16	0.25	32	0.39	98.5192	-2.46266	0.290166	-8.48709	2.12e-17	5.18e-15	Down	17	38980304	39237751	-	crim1	cysteine rich transmembrane BMP regulator 1 (chordin-like) [Source:ZFIN%3BAcc:ZDB-GENE-040312-2]	GO:0001558:regulation of cell growth;GO:0001568:blood vessel development;GO:0001756:somitogenesis;GO:0048570:notochord morphogenesis;	GO:0005576:extracellular region;GO:0016020:membrane;GO:0016021:integral component of membrane;	GO:0004857:enzyme inhibitor activity;GO:0004867:serine-type endopeptidase inhibitor activity;GO:0005520:insulin-like growth factor binding;	-
ENSDARG00000101019	1587	113	4.15	120	4.22	119	4.11	4	0.19	1	0.05	7	0.29	48.1815	-4.04932	0.478646	-8.45995	2.67e-17	6.47e-15	Down	19	46829094	46865351	-	ext1b	exostosin glycosyltransferase 1b [Source:ZFIN%3BAcc:ZDB-GENE-050211-4]	GO:0006024:glycosaminoglycan biosynthetic process;GO:0006486:protein glycosylation;GO:0015012:heparan sulfate proteoglycan biosynthetic process;	GO:0005783:endoplasmic reticulum;GO:0016020:membrane;GO:0016021:integral component of membrane;GO:0030176:integral component of endoplasmic reticulum membrane;	GO:0015020:glucuronosyltransferase activity;GO:0016740:transferase activity;GO:0016757:transferase activity, transferring glycosyl groups;GO:0046872:metal ion binding;GO:0050508:glucuronosyl-N-acetylglucosaminyl-proteoglycan 4-alpha-N-acetylglucosaminyltransferase activity;GO:0050509:N-acetylglucosaminyl-proteoglycan 4-beta-glucuronosyltransferase activity;	-
ENSDARG00000058351	5041	17	0.2	26	0.29	19	0.21	492	7.22	469	8.02	170	2.22	267.408	4.61817	0.546753	8.44654	3e-17	7.18e-15	Ups	16	9886730	9912123	-	tapbpl	TAP binding protein (tapasin)-like [Source:ZFIN%3BAcc:ZDB-GENE-121003-1]	GO:0019885:antigen processing and presentation of endogenous peptide antigen via MHC class I;	GO:0016020:membrane;GO:0016021:integral component of membrane;	-	-
ENSDARG00000032990	6521	657	5.87	645	5.52	685	5.75	21	0.24	13	0.17	70	0.71	278.799	-3.5812	0.424556	-8.43518	3.31e-17	7.83e-15	Down	8	8127669	8243970	+	plxnb3	plexin B3 [Source:ZFIN%3BAcc:ZDB-GENE-081104-53]	GO:0007162:negative regulation of cell adhesion;GO:0007165:signal transduction;GO:0008360:regulation of cell shape;GO:0030336:negative regulation of cell migration;GO:0043087:regulation of GTPase activity;GO:0050772:positive regulation of axonogenesis;GO:0071526:semaphorin-plexin signaling pathway;GO:1902287:semaphorin-plexin signaling pathway involved in axon guidance;	GO:0002116:semaphorin receptor complex;GO:0005887:integral component of plasma membrane;GO:0016020:membrane;GO:0016021:integral component of membrane;	GO:0017154:semaphorin receptor activity;	K06821
ENSDARG00000058771	8530	230	1.57	238	1.56	297	1.91	6	0.05	1	0.01	18	0.14	104.155	-4.16201	0.494097	-8.42347	3.65e-17	8.57e-15	Down	6	54871403	55012866	+	nav1b	neuron navigator 1b [Source:ZFIN%3BAcc:ZDB-GENE-120215-84]	-	-	-	K16776
ENSDARG00000094704	1828	128	4.08	173	5.28	171	5.12	12	0.49	4	0.19	13	0.47	67.175	-3.31859	0.394409	-8.4141	3.96e-17	9.19e-15	Down	24	28058051	28150459	-	bcl2a	B-cell CLL/lymphoma 2a [Source:ZFIN%3BAcc:ZDB-GENE-051012-1]	GO:0008630:intrinsic apoptotic signaling pathway in response to DNA damage;GO:0042981:regulation of apoptotic process;GO:0043066:negative regulation of apoptotic process;GO:0043154:negative regulation of cysteine-type endopeptidase activity involved in apoptotic process;GO:0097192:extrinsic apoptotic signaling pathway in absence of ligand;GO:2001243:negative regulation of intrinsic apoptotic sign…	GO:0005741:mitochondrial outer membrane;GO:0016020:membrane;GO:0016021:integral component of membrane;	GO:0042803:protein homodimerization activity;GO:0046982:protein heterodimerization activity;	K02161
ENSDARG00000060926	2109	207	5.72	142	3.76	134	3.48	5	0.18	0	0	8	0.25	65.3741	-4.35656	0.521428	-8.35506	6.54e-17	1.5e-14	Down	19	35792779	35813699	-	rnf19b	ring finger protein 19B [Source:ZFIN%3BAcc:ZDB-GENE-060503-281]	GO:0000209:protein polyubiquitination;GO:0016567:protein ubiquitination;GO:0032436:positive regulation of proteasomal ubiquitin-dependent protein catabolic process;GO:0042787:protein ubiquitination involved in ubiquitin-dependent protein catabolic process;	GO:0000151:ubiquitin ligase complex;GO:0016020:membrane;GO:0016021:integral component of membrane;GO:0044194:cytolytic granule;	GO:0004842:ubiquitin-protein transferase activity;GO:0008270:zinc ion binding;GO:0008766:UDP-N-acetylmuramoylalanyl-D-glutamyl-2,6-diaminopimelate-D-alanyl-D-alanine ligase activity;GO:0016874:ligase activity;GO:0018169:ribosomal S6-glutamic acid ligase activity;GO:0031624:ubiquitin conjugating enzyme binding;GO:0043773:coenzyme F420-0 gamma-glutamyl ligase activity;GO:0043774:coenzyme F420-2 alp…	K11973
ENSDARG00000078973	3648	199	3.18	171	2.61	163	2.45	440	8.92	356	8.41	530	9.55	343.095	1.94213	0.232808	8.34221	7.29e-17	1.66e-14	Ups	23	13772473	13843661	+	uckl1b	uridine-cytidine kinase 1-like 1b [Source:ZFIN%3BAcc:ZDB-GENE-090311-45]	GO:0006206:pyrimidine nucleobase metabolic process;GO:0008152:metabolic process;GO:0009116:nucleoside metabolic process;GO:0016310:phosphorylation;GO:0043097:pyrimidine nucleoside salvage;GO:0044206:UMP salvage;GO:0044211:CTP salvage;	GO:0005829:cytosol;	GO:0000166:nucleotide binding;GO:0004849:uridine kinase activity;GO:0005524:ATP binding;GO:0016301:kinase activity;GO:0016740:transferase activity;	K00876
ENSDARG00000070213	1553	109	4.09	124	4.45	117	4.12	3	0.14	0	0	0	0	46.317	-5.43674	0.653384	-8.3209	8.73e-17	1.96e-14	Down	11	37581500	37613287	-	etnk2	ethanolamine kinase 2 [Source:ZFIN%3BAcc:ZDB-GENE-050913-135]	GO:0016310:phosphorylation;	GO:0005575:cellular_component;	GO:0016301:kinase activity;GO:0016740:transferase activity;	K00894
ENSDARG00000053122	1514	286	11.01	259	9.54	298	10.78	26	1.27	6	0.34	36	1.56	122.388	-3.00911	0.362879	-8.29233	1.11e-16	2.47e-14	Down	20	40372781	40422780	-	clvs2	clavesin 2 [Source:ZFIN%3BAcc:ZDB-GENE-041014-313]	GO:0006810:transport;GO:0007040:lysosome organization;	GO:0005622:intracellular;GO:0005768:endosome;GO:0005794:Golgi apparatus;GO:0005802:trans-Golgi network;GO:0016020:membrane;GO:0030136:clathrin-coated vesicle;GO:0031410:cytoplasmic vesicle;GO:0031901:early endosome membrane;	GO:0005215:transporter activity;GO:0008289:lipid binding;GO:0080025:phosphatidylinositol-3,5-bisphosphate binding;	-
ENSDARG00000061699	5035	499	5.78	544	6.03	565	6.14	18	0.26	3	0.05	42	0.55	221.114	-3.97482	0.480753	-8.26791	1.36e-16	3.01e-14	Down	18	37139088	37220542	+	sipa1l3	signal-induced proliferation-associated 1 like 3 [Source:ZFIN%3BAcc:ZDB-GENE-050420-109]	GO:0002088:lens development in camera-type eye;GO:0051056:regulation of small GTPase mediated signal transduction;	-	GO:0005096:GTPase activator activity;	K17703
ENSDARG00000020718	1483	130	5.11	143	5.38	151	5.57	11	0.55	2	0.12	4	0.18	58.6224	-3.83786	0.464278	-8.2663	1.38e-16	3.02e-14	Down	25	4333512	4355991	-	SLC25A22 (1 of many)	si:dkey-201c1.2 [Source:ZFIN%3BAcc:ZDB-GENE-110408-61]	GO:0006810:transport;GO:0055085:transmembrane transport;	GO:0016020:membrane;GO:0016021:integral component of membrane;	-	K15107
ENSDARG00000019588	1520	367	14.08	355	13.03	379	13.65	9	0.44	14	0.79	36	1.56	155.675	-3.46533	0.419269	-8.26517	1.39e-16	3.02e-14	Down	2	52812843	52861811	-	chico	chico [Source:ZFIN%3BAcc:ZDB-GENE-000210-28]	-	-	-	-
ENSDARG00000102406	2547	109	2.49	97	2.12	111	2.39	4	0.12	3	0.1	4	0.1	43.7002	-3.98269	0.48197	-8.26336	1.42e-16	3.04e-14	Down	13	1299803	1403357	+	si:ch211-165e15.1	si:ch211-165e15.1 [Source:ZFIN%3BAcc:ZDB-GENE-081028-59]	-	-	-	-
ENSDARG00000036162	2493	124	2.9	100	2.24	118	2.59	2077	61.61	3418	118.17	869	22.91	1610.11	4.70991	0.570332	8.2582	1.48e-16	3.14e-14	Ups	14	38505360	38507852	+	hnrnpa0b	heterogeneous nuclear ribonucleoprotein A0b [Source:ZFIN%3BAcc:ZDB-GENE-030131-6154]	-	GO:0019012:virion;GO:0019013:viral nucleocapsid;GO:0030529:ribonucleoprotein complex;	GO:0000166:nucleotide binding;GO:0003676:nucleic acid binding;	K12894
ENSDARG00000035018	1621	464	16.69	441	15.17	441	14.9	97	4.43	33	1.75	80	3.24	216.223	-2.08114	0.252218	-8.25134	1.57e-16	3.29e-14	Down	5	29193905	29203140	+	thy1	Thy-1 cell surface antigen [Source:ZFIN%3BAcc:ZDB-GENE-030131-8561]	GO:0001525:angiogenesis;GO:0006469:negative regulation of protein kinase activity;GO:0007010:cytoskeleton organization;GO:0007155:cell adhesion;GO:0030334:regulation of cell migration;GO:0030336:negative regulation of cell migration;GO:0046549:retinal cone cell development;GO:0048041:focal adhesion assembly;GO:0050771:negative regulation of axonogenesis;GO:0050852:T cell receptor signaling pathwa…	GO:0030425:dendrite;GO:0031362:anchored component of external side of plasma membrane;GO:0043209:myelin sheath;GO:0045121:membrane raft;	GO:0005096:GTPase activator activity;GO:0005178:integrin binding;GO:0019901:protein kinase binding;GO:0034235:GPI anchor binding;	K06514
ENSDARG00000103546	1760	491	16.26	519	16.45	606	18.85	110	4.62	69	3.38	92	3.44	266.671	-1.9143	0.232099	-8.24776	1.61e-16	3.36e-14	Down	10	45132924	45134683	-	purbb	purine-rich element binding protein Bb [Source:ZFIN%3BAcc:ZDB-GENE-040426-1478]	GO:0006351:transcription, DNA-templated;GO:0006355:regulation of transcription, DNA-templated;GO:0008283:cell proliferation;GO:0030154:cell differentiation;GO:0045892:negative regulation of transcription, DNA-templated;	GO:0005634:nucleus;	GO:0003677:DNA binding;GO:0003700:sequence-specific DNA binding transcription factor activity;	-
ENSDARG00000100198	3228	690	12.46	682	11.78	647	10.97	67	1.53	12	0.32	73	1.49	291.43	-3.13151	0.38005	-8.23975	1.73e-16	3.56e-14	Down	8	247286	271128	+	sncaip	synuclein%2C alpha interacting protein [Source:ZFIN%3BAcc:ZDB-GENE-080204-71]	-	-	GO:0003674:molecular_function;	K04558
ENSDARG00000003069	3912	330	4.92	322	4.59	350	4.9	11	0.21	5	0.11	34	0.57	139.949	-3.63033	0.441015	-8.23177	1.84e-16	3.77e-14	Down	20	27215777	27291303	-	btbd7	BTB (POZ) domain containing 7 [Source:ZFIN%3BAcc:ZDB-GENE-030131-4477]	-	-	-	K10479
ENSDARG00000090687	2496	210	4.9	221	4.94	222	4.87	12	0.36	3	0.1	24	0.63	92.3145	-3.39434	0.412562	-8.22747	1.91e-16	3.88e-14	Down	15	3136843	3171822	+	rcbtb2	regulator of chromosome condensation (RCC1) and BTB (POZ) domain containing protein 2 [Source:ZFIN%3BAcc:ZDB-GENE-071016-3]	-	-	-	K11494
ENSDARG00000078016	2928	436	8.68	486	9.26	473	8.84	16	0.4	0	0	24	0.54	189.158	-4.3532	0.529554	-8.2205	2.03e-16	4.07e-14	Down	1	40795403	40827952	+	dtx4	deltex 4%2C E3 ubiquitin ligase [Source:ZFIN%3BAcc:ZDB-GENE-070410-129]	GO:0008150:biological_process;	GO:0005575:cellular_component;	GO:0008270:zinc ion binding;GO:0046872:metal ion binding;	-
ENSDARG00000067607	3498	519	8.65	569	9.07	570	8.92	26	0.55	9	0.22	63	1.18	234.372	-3.43825	0.418399	-8.21765	2.08e-16	4.1e-14	Down	3	61824619	61850706	-	srebf1	sterol regulatory element binding transcription factor 1 [Source:ZFIN%3BAcc:ZDB-GENE-090812-3]	-	-	GO:0046983:protein dimerization activity;	K07197
ENSDARG00000013317	5152	1023	11.58	1187	12.85	1367	14.53	2313	33.2	1294	21.65	2436	31.08	1668.38	1.35341	0.1647	8.21743	2.08e-16	4.1e-14	Ups	7	22552671	22581032	+	pygmb	phosphorylase%2C glycogen%2C muscle b [Source:ZFIN%3BAcc:ZDB-GENE-040426-1206]	GO:0005975:carbohydrate metabolic process;GO:0005980:glycogen catabolic process;	GO:0005737:cytoplasm;	GO:0004645:phosphorylase activity;GO:0008184:glycogen phosphorylase activity;GO:0016740:transferase activity;GO:0016757:transferase activity, transferring glycosyl groups;GO:0030170:pyridoxal phosphate binding;	-
ENSDARG00000059888	3073	265	5.03	274	4.97	277	4.94	8	0.19	0	0	18	0.39	111.024	-4.20287	0.512025	-8.20833	2.24e-16	4.39e-14	Down	16	51137729	51208263	-	CR762469.1	-	-	-	-	K11593
ENSDARG00000090544	2501	665	15.5	644	14.36	569	12.46	168	4.97	83	2.86	163	4.28	327.404	-1.57411	0.192699	-8.16877	3.12e-16	6.05e-14	Down	2	58750839	58754142	+	CABZ01085657.1	-	-	-	-	-
ENSDARG00000077405	10185	317	1.81	396	2.17	369	1.98	870	6.32	641	5.42	879	5.67	635.206	1.77962	0.217892	8.16744	3.15e-16	6.06e-14	Ups	23	45487012	45605143	+	si:ch211-116m6.3	si:ch211-116m6.3 [Source:ZFIN%3BAcc:ZDB-GENE-030131-3273]	-	-	-	-
ENSDARG00000099783	3586	261	4.24	226	3.52	236	3.6	17	0.35	2	0.05	23	0.42	101.856	-3.44192	0.422187	-8.15259	3.56e-16	6.79e-14	Down	14	2204772	2245103	-	pcdh2ac	protocadherin 2 alpha c [Source:ZFIN%3BAcc:ZDB-GENE-041118-12]	GO:0007155:cell adhesion;GO:0007156:homophilic cell adhesion via plasma membrane adhesion molecules;	GO:0005886:plasma membrane;GO:0016020:membrane;GO:0016021:integral component of membrane;	GO:0005509:calcium ion binding;	K16493
ENSDARG00000075139	4172	260	3.63	227	3.03	208	2.73	18	0.32	3	0.06	24	0.38	98.9237	-3.29428	0.404351	-8.14706	3.73e-16	7.03e-14	Down	3	22723955	22845908	+	hdac5	histone deacetylase 5 [Source:ZFIN%3BAcc:ZDB-GENE-121219-3]	GO:0006351:transcription, DNA-templated;GO:0006355:regulation of transcription, DNA-templated;GO:0016569:covalent chromatin modification;GO:0016575:histone deacetylation;GO:0040029:regulation of gene expression, epigenetic;	GO:0000118:histone deacetylase complex;GO:0005634:nucleus;GO:0005737:cytoplasm;	GO:0004407:histone deacetylase activity;GO:0016787:hydrolase activity;GO:0032041:NAD-dependent histone deacetylase activity (H3-K14 specific);GO:0046872:metal ion binding;	K11406
ENSDARG00000036820	4532	308	3.96	281	3.46	309	3.73	870	14.2	550	10.46	680	9.86	550.553	1.85865	0.228155	8.14644	3.75e-16	7.03e-14	Ups	8	26273421	26307362	+	mgll	monoglyceride lipase [Source:ZFIN%3BAcc:ZDB-GENE-031006-9]	GO:0006629:lipid metabolic process;GO:0009966:regulation of signal transduction;	GO:0016020:membrane;	GO:0047372:acylglycerol lipase activity;	K01054
ENSDARG00000017047	2466	101	2.39	120	2.71	141	3.13	6	0.18	0	0	5	0.13	49.1408	-4.17743	0.513698	-8.13207	4.22e-16	7.85e-14	Down	10	10780642	10824572	+	slc27a4	solute carrier family 27 (fatty acid transporter)%2C member 4 [Source:ZFIN%3BAcc:ZDB-GENE-050417-248]	GO:0008152:metabolic process;GO:0015908:fatty acid transport;	GO:0016021:integral component of membrane;	GO:0003824:catalytic activity;GO:0004467:long-chain fatty acid-CoA ligase activity;GO:0031957:very long-chain fatty acid-CoA ligase activity;	K08745
ENSDARG00000103435	7344	656	5.21	695	5.28	694	5.17	1193	12.01	904	10.61	1517	13.58	1002.56	1.44635	0.178247	8.11433	4.88e-16	9.01e-14	Ups	13	23002216	23096010	+	sorbs1	sorbin and SH3 domain containing 1 [Source:ZFIN%3BAcc:ZDB-GENE-090313-168]	-	-	-	K06086
ENSDARG00000062463	3335	349	6.1	462	7.73	501	8.23	20	0.44	4	0.1	40	0.79	182.675	-3.68227	0.454117	-8.10864	5.12e-16	9.37e-14	Down	5	21593416	21602992	+	zc3h12b	zinc finger CCCH-type containing 12B [Source:ZFIN%3BAcc:ZDB-GENE-060526-290]	-	-	GO:0046872:metal ion binding;	K18668
ENSDARG00000037838	7454	601	4.7	646	4.83	700	5.14	1601	15.88	995	11.51	1328	11.71	1058.72	1.64285	0.203095	8.08907	6.01e-16	1.09e-13	Ups	3	47826428	47866027	+	unkl	unkempt family zinc finger-like [Source:ZFIN%3BAcc:ZDB-GENE-131120-196]	-	-	GO:0008270:zinc ion binding;GO:0046872:metal ion binding;	-
ENSDARG00000090387	1487	181	7.1	113	4.24	189	6.96	1	0.05	5	0.29	6	0.27	65.6633	-4.31936	0.534404	-8.08257	6.34e-16	1.14e-13	Down	21	1672408	1716335	-	onecut2	one cut homeobox 2 [Source:ZFIN%3BAcc:ZDB-GENE-120215-73]	GO:0006351:transcription, DNA-templated;GO:0006355:regulation of transcription, DNA-templated;GO:0030154:cell differentiation;GO:0048731:system development;	GO:0005634:nucleus;	GO:0001077:RNA polymerase II core promoter proximal region sequence-specific DNA binding transcription factor activity involved in positive regulation of transcription;GO:0003677:DNA binding;	-
ENSDARG00000077474	4807	116	1.41	112	1.3	102	1.16	4	0.06	2	0.04	8	0.11	45.8041	-3.76045	0.465424	-8.07963	6.5e-16	1.16e-13	Down	11	11038043	11126498	+	pla2r1	phospholipase A2 receptor 1 [Source:ZFIN%3BAcc:ZDB-GENE-120323-1]	-	-	-	K06560
ENSDARG00000079064	2466	151	3.57	105	2.37	145	3.22	2	0.06	5	0.17	7	0.19	55.3743	-3.94462	0.489488	-8.05866	7.71e-16	1.37e-13	Down	15	47446046	47504873	-	PDE2A	phosphodiesterase 2A [Source:HGNC Symbol%3BAcc:HGNC:8777]	-	-	-	K18283
ENSDARG00000103746	6058	446	4.29	387	3.56	418	3.78	82	1	33	0.47	98	1.06	204.002	-1.96483	0.244041	-8.05122	8.2e-16	1.44e-13	Down	17	10437369	10548090	+	mapkbp1	mitogen-activated protein kinase binding protein 1 [Source:ZFIN%3BAcc:ZDB-GENE-120207-1]	-	-	-	-
ENSDARG00000032761	2664	158	3.46	106	2.22	93	1.91	2	0.06	0	0	2	0.05	47.4105	-5.17966	0.643421	-8.05018	8.27e-16	1.44e-13	Down	8	16954049	17009195	+	pde4d	phosphodiesterase 4D%2C cAMP-specific [Source:ZFIN%3BAcc:ZDB-GENE-081105-16]	GO:0007165:signal transduction;	-	GO:0004112:cyclic-nucleotide phosphodiesterase activity;GO:0004114:3',5'-cyclic-nucleotide phosphodiesterase activity;GO:0004115:3',5'-cyclic-AMP phosphodiesterase activity;GO:0004117:calmodulin-dependent cyclic-nucleotide phosphodiesterase activity;GO:0004118:cGMP-stimulated cyclic-nucleotide phosphodiesterase activity;GO:0004119:cGMP-inhibited cyclic-nucleotide phosphodiesterase activity;GO:000…	K13293
ENSDARG00000095991	688	11	0.93	12	0.97	13	1.03	243	26.12	309	38.71	111	10.61	161.152	4.62368	0.574608	8.04667	8.51e-16	1.47e-13	Ups	1	52729772	52733296	+	si:ch211-199c19.4	si:ch211-199c19.4 [Source:ZFIN%3BAcc:ZDB-GENE-110914-221]	-	-	-	-
ENSDARG00000037429	4633	117	1.47	88	1.06	114	1.35	4	0.06	3	0.06	5	0.07	44.0926	-3.87726	0.48203	-8.04361	8.72e-16	1.5e-13	Down	1	20040165	20133086	-	tll1	tolloid-like 1 [Source:ZFIN%3BAcc:ZDB-GENE-041020-1]	GO:0001568:blood vessel development;GO:0001707:mesoderm formation;GO:0001885:endothelial cell development;GO:0006508:proteolysis;GO:0007275:multicellular organismal development;GO:0009953:dorsal/ventral pattern formation;GO:0030513:positive regulation of BMP signaling pathway;GO:0035124:embryonic caudal fin morphogenesis;GO:0035162:embryonic hemopoiesis;GO:0036342:post-anal tail morphogenesis;GO:…	GO:0005576:extracellular region;	GO:0004222:metalloendopeptidase activity;GO:0005509:calcium ion binding;GO:0005515:protein binding;GO:0008233:peptidase activity;GO:0008237:metallopeptidase activity;GO:0008270:zinc ion binding;GO:0016787:hydrolase activity;GO:0046872:metal ion binding;	K09608
ENSDARG00000044672	2215	11	0.29	7	0.18	15	0.37	284	9.48	952	37.05	188	5.58	379.966	5.59163	0.695954	8.03448	9.4e-16	1.6e-13	Ups	11	36515630	36526814	+	parapinopsinb	parapinopsin b [Source:ZFIN%3BAcc:ZDB-GENE-030616-134]	GO:0007165:signal transduction;GO:0007186:G-protein coupled receptor signaling pathway;GO:0007601:visual perception;GO:0007602:phototransduction;GO:0018298:protein-chromophore linkage;GO:0050896:response to stimulus;	GO:0016020:membrane;GO:0016021:integral component of membrane;	GO:0004871:signal transducer activity;GO:0004930:G-protein coupled receptor activity;GO:0009881:photoreceptor activity;	K04251
ENSDARG00000054003	1842	153	4.84	127	3.85	150	4.46	0	0	2	0.09	8	0.29	58.0919	-4.4471	0.555426	-8.00666	1.18e-15	1.99e-13	Down	11	2029521	2151541	+	rargb	retinoic acid receptor%2C gamma b [Source:ZFIN%3BAcc:ZDB-GENE-070314-1]	GO:0003140:determination of left/right asymmetry in lateral mesoderm;GO:0006351:transcription, DNA-templated;GO:0006355:regulation of transcription, DNA-templated;GO:0030514:negative regulation of BMP signaling pathway;GO:0035469:determination of pancreatic left/right asymmetry;GO:0035622:intrahepatic bile duct development;GO:0043401:steroid hormone mediated signaling pathway;GO:0048384:retinoic …	GO:0005634:nucleus;	GO:0003677:DNA binding;GO:0003700:sequence-specific DNA binding transcription factor activity;GO:0003707:steroid hormone receptor activity;GO:0003708:retinoic acid receptor activity;GO:0008270:zinc ion binding;GO:0043565:sequence-specific DNA binding;GO:0046872:metal ion binding;	-
ENSDARG00000097135	605	0	0	0	0	0	0	52	6.36	135	19.23	72	7.82	62.6652	6.85528	0.856326	8.00546	1.19e-15	2e-13	Ups	15	35582771	35610831	-	si:ch211-63i2.1	si:ch211-63i2.1 [Source:ZFIN%3BAcc:ZDB-GENE-131127-481]	-	-	-	-
ENSDARG00000102828	1963	122	3.62	100	2.84	104	2.9	1	0.04	1	0.04	6	0.2	44.0848	-4.3871	0.549076	-7.98996	1.35e-15	2.25e-13	Down	3	60524143	60544463	+	mfsd11	major facilitator superfamily domain containing 11 [Source:ZFIN%3BAcc:ZDB-GENE-050913-140]	GO:0008150:biological_process;	GO:0016020:membrane;GO:0016021:integral component of membrane;	GO:0003674:molecular_function;	-
ENSDARG00000001953	3421	147	2.5	127	2.07	132	2.11	340	7.35	332	8.36	574	11.03	308.599	2.22312	0.278479	7.98307	1.43e-15	2.36e-13	Ups	4	25483768	25496261	-	pfkfb3	6-phosphofructo-2-kinase/fructose-2%2C6-biphosphatase 3 [Source:ZFIN%3BAcc:ZDB-GENE-040426-2724]	GO:0006000:fructose metabolic process;GO:0006003:fructose 2,6-bisphosphate metabolic process;GO:0008152:metabolic process;GO:0016310:phosphorylation;	GO:0005575:cellular_component;	GO:0003824:catalytic activity;GO:0003873:6-phosphofructo-2-kinase activity;GO:0005524:ATP binding;GO:0016301:kinase activity;GO:0016740:transferase activity;	K01103
ENSDARG00000103358	582	53	5.31	36	3.45	30	2.82	662	84.11	1342	198.75	371	41.91	608.148	4.7689	0.597487	7.9816	1.44e-15	2.36e-13	Ups	6	39527388	39527969	-	si:ch73-187p21.1	si:ch73-187p21.1 [Source:ZFIN%3BAcc:ZDB-GENE-131127-453]	-	-	-	-
ENSDARG00000060796	7816	399	2.98	366	2.61	391	2.74	794	7.51	369	4.07	901	7.58	550.576	1.39565	0.174867	7.98122	1.45e-15	2.36e-13	Ups	8	29760866	29842474	-	slc20a2	solute carrier family 20 (phosphate transporter)%2C member 2 [Source:ZFIN%3BAcc:ZDB-GENE-060929-828]	GO:0006810:transport;GO:0006817:phosphate ion transport;	GO:0005887:integral component of plasma membrane;GO:0016020:membrane;GO:0016021:integral component of membrane;	GO:0005315:inorganic phosphate transmembrane transporter activity;GO:0015319:sodium:inorganic phosphate symporter activity;	-
ENSDARG00000103231	6120	57	0.54	90	0.82	86	0.77	447	5.4	216	3.04	1004	10.78	338.321	3.20937	0.402244	7.97867	1.48e-15	2.4e-13	Ups	20	40340331	40356572	+	si:ch211-199i15.5	si:ch211-199i15.5 [Source:ZFIN%3BAcc:ZDB-GENE-130603-58]	-	-	-	-
ENSDARG00000102478	4479	124	1.61	163	2.03	196	2.4	7	0.12	4	0.08	15	0.22	67.9629	-3.47268	0.435463	-7.97469	1.53e-15	2.46e-13	Down	7	56844937	56991900	-	ADAMTS7	ADAM metallopeptidase with thrombospondin type 1 motif 7 [Source:HGNC Symbol%3BAcc:HGNC:223]	-	-	-	K08622
ENSDARG00000079741	1485	89	3.49	99	3.72	98	3.61	3	0.15	2	0.12	1	0.04	38.7133	-4.51382	0.567595	-7.95254	1.83e-15	2.92e-13	Down	9	50061320	50062804	+	CABZ01075131.1	-	-	-	-	K17494
ENSDARG00000042861	4775	129	1.57	113	1.32	139	1.59	9	0.14	6	0.11	14	0.19	55.4625	-3.00809	0.379717	-7.92192	2.34e-15	3.71e-13	Down	17	31383621	31466506	-	ltk	leukocyte receptor tyrosine kinase [Source:ZFIN%3BAcc:ZDB-GENE-030616-115]	GO:0006468:protein phosphorylation;GO:0007165:signal transduction;GO:0007169:transmembrane receptor protein tyrosine kinase signaling pathway;GO:0016310:phosphorylation;GO:0030318:melanocyte differentiation;GO:0048066:developmental pigmentation;GO:0048070:regulation of developmental pigmentation;GO:0050935:iridophore differentiation;GO:0070285:pigment cell development;GO:0097324:melanocyte migrat…	GO:0016020:membrane;GO:0016021:integral component of membrane;	GO:0004672:protein kinase activity;GO:0004713:protein tyrosine kinase activity;GO:0004714:transmembrane receptor protein tyrosine kinase activity;GO:0005524:ATP binding;GO:0016301:kinase activity;GO:0016740:transferase activity;	K05119
ENSDARG00000054253	3191	158	2.89	137	2.39	147	2.52	13	0.3	1	0.03	11	0.23	62.15	-3.43697	0.434187	-7.91588	2.46e-15	3.86e-13	Down	13	32609691	32665579	+	sobpa	sine oculis binding protein homolog (Drosophila) a [Source:ZFIN%3BAcc:ZDB-GENE-090313-313]	-	-	GO:0046872:metal ion binding;	-
ENSDARG00000057869	1591	19	0.7	17	0.6	24	0.83	104	4.83	56	3.03	94	3.88	58.6424	2.62473	0.331762	7.91149	2.54e-15	3.97e-13	Ups	23	17029842	17034629	-	cdc42l2	cell division cycle 42 like 2 [Source:ZFIN%3BAcc:ZDB-GENE-060312-21]	GO:0007049:cell cycle;GO:0007264:small GTPase mediated signal transduction;GO:0051301:cell division;	-	GO:0005525:GTP binding;	K04393
ENSDARG00000093998	2112	17	0.47	12	0.32	7	0.18	108	3.78	177	7.22	169	5.26	105.934	4.11639	0.520508	7.90841	2.61e-15	4.05e-13	Ups	9	28799306	28805690	-	si:ch73-7i4.2	si:ch73-7i4.2 [Source:ZFIN%3BAcc:ZDB-GENE-060810-137]	GO:0008150:biological_process;	GO:0005575:cellular_component;	GO:0003674:molecular_function;	-
ENSDARG00000051761	3041	38	0.73	49	0.9	43	0.77	329	8	288	8.16	201	4.35	196.578	3.25643	0.411944	7.90504	2.68e-15	4.13e-13	Ups	25	36762077	36767489	-	trim44	tripartite motif containing 44 [Source:ZFIN%3BAcc:ZDB-GENE-050522-37]	-	GO:0005622:intracellular;	GO:0008270:zinc ion binding;GO:0046872:metal ion binding;	K12020
ENSDARG00000093093	3149	182	3.37	112	1.98	127	2.21	4	0.09	3	0.08	10	0.21	58.2807	-3.81028	0.482431	-7.89809	2.83e-15	4.34e-13	Down	20	29685116	29710750	+	adam17b	ADAM metallopeptidase domain 17b [Source:ZFIN%3BAcc:ZDB-GENE-041001-199]	GO:0006508:proteolysis;	GO:0016020:membrane;GO:0016021:integral component of membrane;	GO:0004222:metalloendopeptidase activity;GO:0008237:metallopeptidase activity;	K06059
ENSDARG00000043627	5030	339	3.93	284	3.15	294	3.2	13	0.19	11	0.19	40	0.52	132.076	-3.15339	0.400167	-7.88019	3.27e-15	4.96e-13	Down	14	1351494	1393430	+	TBC1D9B	TBC1 domain family member 9B [Source:HGNC Symbol%3BAcc:HGNC:29097]	-	-	-	K19951
ENSDARG00000020057	4183	470	6.55	512	6.83	568	7.43	22	0.39	2	0.04	39	0.61	213.334	-3.91751	0.49717	-7.87962	3.28e-15	4.96e-13	Down	9	12988557	13139960	+	bmpr2b	bone morphogenetic protein receptor%2C type II b (serine/threonine kinase) [Source:ZFIN%3BAcc:ZDB-GENE-070618-2]	GO:0001945:lymph vessel development;GO:0001947:heart looping;GO:0002040:sprouting angiogenesis;GO:0003146:heart jogging;GO:0006468:protein phosphorylation;GO:0007178:transmembrane receptor protein serine/threonine kinase signaling pathway;GO:0007368:determination of left/right symmetry;GO:0016310:phosphorylation;GO:0030509:BMP signaling pathway;GO:0048570:notochord morphogenesis;	GO:0016020:membrane;GO:0016021:integral component of membrane;	GO:0000166:nucleotide binding;GO:0004672:protein kinase activity;GO:0004674:protein serine/threonine kinase activity;GO:0004675:transmembrane receptor protein serine/threonine kinase activity;GO:0004702:receptor signaling protein serine/threonine kinase activity;GO:0005024:transforming growth factor beta-activated receptor activity;GO:0005524:ATP binding;GO:0016301:kinase activity;GO:0016740:tran…	K04671
ENSDARG00000056929	5989	1424	13.86	1601	14.91	1696	15.5	516	6.37	263	3.79	564	6.19	880.437	-1.21916	0.154788	-7.87627	3.37e-15	5.06e-13	Down	10	22754607	22791207	+	kdm6bb	lysine (K)-specific demethylase 6B%2C b [Source:ZFIN%3BAcc:ZDB-GENE-040724-166]	GO:0031101:fin regeneration;	-	-	K11448
ENSDARG00000054753	2639	381	8.42	403	8.52	456	9.46	74	2.07	25	0.82	41	1.02	189.377	-2.49671	0.31713	-7.87284	3.47e-15	5.14e-13	Down	17	15534144	15538929	-	col10a1a	collagen%2C type X%2C alpha 1a [Source:ZFIN%3BAcc:ZDB-GENE-030131-8373]	-	GO:0005576:extracellular region;GO:0005581:collagen trimer;	-	K19479
ENSDARG00000102200	4037	104	1.5	100	1.38	123	1.67	0	0	0	0	0	0	42.7016	-6.46983	0.821819	-7.87258	3.47e-15	5.14e-13	Down	5	56335621	56534135	-	man2a1	mannosidase%2C alpha%2C class 2A%2C member 1 [Source:ZFIN%3BAcc:ZDB-GENE-060526-31]	GO:0005975:carbohydrate metabolic process;GO:0006013:mannose metabolic process;GO:0006491:N-glycan processing;GO:0006517:protein deglycosylation;GO:0008152:metabolic process;	GO:0000139:Golgi membrane;GO:0016020:membrane;GO:0016021:integral component of membrane;	GO:0003824:catalytic activity;GO:0004553:hydrolase activity, hydrolyzing O-glycosyl compounds;GO:0004559:alpha-mannosidase activity;GO:0008270:zinc ion binding;GO:0008933:lytic transglycosylase activity;GO:0015923:mannosidase activity;GO:0015924:mannosyl-oligosaccharide mannosidase activity;GO:0015925:galactosidase activity;GO:0015926:glucosidase activity;GO:0015927:trehalase activity;GO:0015928:…	K01231
ENSDARG00000105463	597	13	1.27	21	1.96	18	1.65	491	60.82	833	120.27	150	16.52	375.659	5.11357	0.650797	7.85739	3.92e-15	5.77e-13	Ups	11	37030296	37030892	-	si:ch211-210k13.6	si:ch211-210k13.6 [Source:ZFIN%3BAcc:ZDB-GENE-160114-37]	-	-	-	-
ENSDARG00000005126	3182	236	4.32	222	3.89	230	3.96	20	0.46	2	0.05	22	0.45	97.6442	-3.31016	0.42139	-7.85533	3.99e-15	5.83e-13	Down	4	73574647	73618127	-	large	like-glycosyltransferase [Source:ZFIN%3BAcc:ZDB-GENE-061204-1]	GO:0008152:metabolic process;GO:0035269:protein O-linked mannosylation;GO:0043403:skeletal muscle tissue regeneration;GO:0060538:skeletal muscle organ development;	GO:0000139:Golgi membrane;GO:0005794:Golgi apparatus;GO:0016020:membrane;GO:0016021:integral component of membrane;	GO:0000009:alpha-1,6-mannosyltransferase activity;GO:0000026:alpha-1,2-mannosyltransferase activity;GO:0000030:mannosyltransferase activity;GO:0000033:alpha-1,3-mannosyltransferase activity;GO:0001962:alpha-1,3-galactosyltransferase activity;GO:0003824:catalytic activity;GO:0003980:UDP-glucose:glycoprotein glucosyltransferase activity;GO:0004376:glycolipid mannosyltransferase activity;GO:0004576:…	K09668
ENSDARG00000075571	3204	279	5.08	400	6.96	427	7.3	20	0.46	3	0.08	33	0.68	154.323	-3.62322	0.461621	-7.8489	4.2e-15	6.09e-13	Down	11	36781804	36821391	+	bicd2	bicaudal D homolog 2 (Drosophila) [Source:ZFIN%3BAcc:ZDB-GENE-120717-1]	GO:0006810:transport;	GO:0005794:Golgi apparatus;GO:0016020:membrane;GO:0016021:integral component of membrane;	-	K18739
ENSDARG00000025108	3305	122	2.15	96	1.62	120	1.99	9	0.2	4	0.1	5	0.1	47.769	-3.44526	0.440656	-7.81849	5.35e-15	7.71e-13	Down	8	22745217	22805757	-	magixa	MAGI family member%2C X-linked a [Source:ZFIN%3BAcc:ZDB-GENE-060503-115]	-	-	-	-
ENSDARG00000076041	4376	295	3.93	392	5	417	5.22	2	0.03	7	0.14	22	0.33	150.38	-4.22603	0.54229	-7.79292	6.55e-15	9.39e-13	Down	21	36780561	36886559	-	wwc1	WW and C2 domain containing 1 [Source:ZFIN%3BAcc:ZDB-GENE-091118-8]	GO:0032475:otolith formation;GO:0071599:otic vesicle development;	-	-	K16685
ENSDARG00000100012	1650	19	0.67	15	0.51	14	0.46	269	12.06	320	16.72	120	4.78	172.154	4.34711	0.557933	7.79145	6.62e-15	9.44e-13	Ups	19	25571319	25572968	-	si:ch211-239d6.4	si:ch211-239d6.4 [Source:ZFIN%3BAcc:ZDB-GENE-141215-44]	-	-	-	-
ENSDARG00000100506	4567	256	3.27	274	3.35	291	3.49	39	0.63	14	0.26	53	0.76	127.077	-2.35139	0.302142	-7.78239	7.12e-15	1.01e-12	Down	22	23466473	23518746	-	crb1	crumbs family member 1%2C photoreceptor morphogenesis associated [Source:ZFIN%3BAcc:ZDB-GENE-050208-382]	GO:0001707:mesoderm formation;GO:0045197:establishment or maintenance of epithelial cell apical/basal polarity;GO:0060042:retina morphogenesis in camera-type eye;	GO:0016020:membrane;GO:0016021:integral component of membrane;GO:0043234:protein complex;	GO:0005509:calcium ion binding;	K16681
ENSDARG00000061265	2334	213	5.32	179	4.28	213	5	10	0.32	0	0	1	0.03	80.9476	-4.72322	0.607669	-7.77269	7.68e-15	1.08e-12	Down	9	38692751	38707129	+	lmln	leishmanolysin-like (metallopeptidase M8 family) [Source:ZFIN%3BAcc:ZDB-GENE-081104-298]	GO:0002040:sprouting angiogenesis;GO:0006508:proteolysis;GO:0007155:cell adhesion;GO:0048885:neuromast deposition;GO:0097324:melanocyte migration;	GO:0016020:membrane;GO:0016021:integral component of membrane;	GO:0004222:metalloendopeptidase activity;	K13539
ENSDARG00000036456	1485	1502	58.96	1609	60.44	1536	56.63	337	16.78	176	10.22	495	21.91	801.719	-1.62753	0.209856	-7.75544	8.8e-15	1.23e-12	Down	10	41237313	41270953	+	anxa4	annexin A4 [Source:ZFIN%3BAcc:ZDB-GENE-030707-1]	-	-	GO:0005509:calcium ion binding;GO:0005544:calcium-dependent phospholipid binding;	K17093
ENSDARG00000012060	6644	708	6.21	664	5.57	700	5.77	224	2.49	130	1.69	241	2.38	389.487	-1.18696	0.153134	-7.75115	9.11e-15	1.27e-12	Down	19	24831911	24859397	-	thbs3b	thrombospondin 3b [Source:ZFIN%3BAcc:ZDB-GENE-060503-84]	GO:0007155:cell adhesion;	GO:0005576:extracellular region;	GO:0005509:calcium ion binding;GO:0008201:heparin binding;	-
ENSDARG00000071644	3126	4	0.07	19	0.34	15	0.26	117	2.77	128	3.53	204	4.29	98.2213	3.95125	0.509918	7.7488	9.28e-15	1.28e-12	Ups	22	6457713	6469209	-	si:dkey-19a16.7	si:dkey-19a16.7 [Source:ZFIN%3BAcc:ZDB-GENE-060503-903]	-	GO:0016020:membrane;GO:0016021:integral component of membrane;	-	-
ENSDARG00000094584	1156	2	0.1	0	0	4	0.19	69	4.41	24	1.79	79	4.49	33.0968	4.80247	0.619908	7.74706	9.4e-15	1.29e-12	Ups	4	15758680	15760918	-	si:ch211-92l17.1	si:ch211-92l17.1 [Source:ZFIN%3BAcc:ZDB-GENE-041210-113]	-	-	-	-
ENSDARG00000059925	8698	1195	8.01	1247	8	1285	8.09	281	2.39	122	1.21	372	2.81	634.615	-1.69827	0.219588	-7.73388	1.04e-14	1.42e-12	Down	20	7453149	7595747	-	usp24	ubiquitin specific peptidase 24 [Source:ZFIN%3BAcc:ZDB-GENE-030131-4356]	GO:0006511:ubiquitin-dependent protein catabolic process;GO:0016477:cell migration;GO:0016579:protein deubiquitination;GO:0021551:central nervous system morphogenesis;	GO:0005737:cytoplasm;	GO:0036459:ubiquitinyl hydrolase activity;	K11840
ENSDARG00000021996	1714	294	10	355	11.55	362	11.56	15	0.65	3	0.15	34	1.3	141.253	-3.59853	0.465418	-7.73182	1.06e-14	1.43e-12	Down	8	5174537	5208902	+	ppp2r2aa	protein phosphatase 2%2C regulatory subunit B%2C alpha a [Source:ZFIN%3BAcc:ZDB-GENE-130530-565]	GO:0000278:mitotic cell cycle;GO:0032502:developmental process;GO:0070262:peptidyl-serine dephosphorylation;GO:0072554:blood vessel lumenization;	GO:0000159:protein phosphatase type 2A complex;GO:0005829:cytosol;	GO:0004722:protein serine/threonine phosphatase activity;	K04354
ENSDARG00000099265	1708	468	15.97	507	16.56	524	16.8	15	0.65	2	0.1	39	1.5	205.55	-4.01019	0.51869	-7.73138	1.06e-14	1.43e-12	Down	25	12653835	12691865	-	slc7a5	solute carrier family 7 (amino acid transporter light chain%2C L system)%2C member 5 [Source:ZFIN%3BAcc:ZDB-GENE-080818-4]	GO:0003333:amino acid transmembrane transport;GO:0006865:amino acid transport;	GO:0016020:membrane;GO:0016021:integral component of membrane;	GO:0015171:amino acid transmembrane transporter activity;	K13780
ENSDARG00000052604	2583	505	11.4	445	9.61	468	9.92	21	0.6	4	0.13	47	1.2	197.924	-3.62801	0.471085	-7.70141	1.35e-14	1.8e-12	Down	23	2193694	2225919	+	CPEB2	cytoplasmic polyadenylation element binding protein 2 [Source:HGNC Symbol%3BAcc:HGNC:21745]	-	-	-	K02602
ENSDARG00000024219	3835	224	3.4	334	4.86	311	4.44	45	0.87	23	0.52	35	0.6	134.383	-2.40676	0.313543	-7.67601	1.64e-14	2.19e-12	Down	21	4483219	4531018	-	zgc:55582	zgc:55582 [Source:ZFIN%3BAcc:ZDB-GENE-030131-6392]	GO:0008150:biological_process;	GO:0005815:microtubule organizing center;	GO:0003674:molecular_function;	K16542
ENSDARG00000012449	2241	84	2.19	108	2.69	120	2.93	5	0.16	3	0.12	7	0.21	43.7059	-3.57437	0.465867	-7.67251	1.69e-14	2.23e-12	Down	8	7937160	7996393	+	si:ch211-169p10.1	si:ch211-169p10.1 [Source:ZFIN%3BAcc:ZDB-GENE-081104-59]	-	-	-	-
ENSDARG00000075230	6233	216	2.02	210	1.88	283	2.49	12	0.14	2	0.03	24	0.25	99.1265	-3.5269	0.460708	-7.6554	1.93e-14	2.54e-12	Down	13	18066195	18165134	+	tet1	tet methylcytosine dioxygenase 1 [Source:ZFIN%3BAcc:ZDB-GENE-090312-88]	GO:0006211:5-methylcytosine catabolic process;GO:0045944:positive regulation of transcription from RNA polymerase II promoter;GO:0070989:oxidative demethylation;GO:0080111:DNA demethylation;	GO:0005634:nucleus;	GO:0003677:DNA binding;GO:0005506:iron ion binding;GO:0008270:zinc ion binding;GO:0070579:methylcytosine dioxygenase activity;	K13097
ENSDARG00000076850	3962	150	2.21	138	1.94	134	1.85	937	17.49	836	18.19	508	8.43	561.062	3.07106	0.401288	7.653	1.96e-14	2.57e-12	Ups	6	40691821	40700049	-	si:ch211-157b11.14	si:ch211-157b11.14 [Source:ZFIN%3BAcc:ZDB-GENE-131121-645]	-	-	-	-
ENSDARG00000096091	1889	19	0.59	12	0.35	15	0.43	211	8.26	217	9.9	105	3.65	127.323	4.02885	0.526792	7.6479	2.04e-14	2.66e-12	Ups	4	42834270	42837744	-	si:dkey-29j8.3	si:dkey-29j8.3 [Source:ZFIN%3BAcc:ZDB-GENE-110914-216]	-	-	-	-
ENSDARG00000040237	7401	823	6.48	742	5.59	827	6.12	1468	14.67	706	8.22	1366	12.13	1010	1.15238	0.150739	7.64483	2.09e-14	2.71e-12	Ups	16	29138251	29259894	-	mef2d	myocyte enhancer factor 2d [Source:ZFIN%3BAcc:ZDB-GENE-990415-164]	GO:0006351:transcription, DNA-templated;GO:0006355:regulation of transcription, DNA-templated;GO:0030241:skeletal muscle myosin thick filament assembly;GO:0045944:positive regulation of transcription from RNA polymerase II promoter;GO:0060914:heart formation;	GO:0005634:nucleus;	GO:0000976:transcription regulatory region sequence-specific DNA binding;GO:0003677:DNA binding;GO:0046983:protein dimerization activity;	K09262
ENSDARG00000095252	1460	4	0.16	4	0.15	0	0	55	2.79	36	2.13	53	2.39	30.4449	4.37762	0.573189	7.63731	2.22e-14	2.85e-12	Ups	24	22340536	22343566	+	si:dkey-40h20.1	si:dkey-40h20.1 [Source:ZFIN%3BAcc:ZDB-GENE-091113-44]	-	-	-	-
ENSDARG00000062521	3670	246	3.91	193	2.93	219	3.27	26	0.52	7	0.16	33	0.59	98.0601	-2.69443	0.353061	-7.63165	2.32e-14	2.96e-12	Down	19	22490145	22593063	+	atp9b	ATPase%2C class II%2C type 9B [Source:ZFIN%3BAcc:ZDB-GENE-060503-583]	GO:0015914:phospholipid transport;	GO:0016020:membrane;GO:0016021:integral component of membrane;	GO:0000166:nucleotide binding;GO:0000287:magnesium ion binding;GO:0004012:phospholipid-translocating ATPase activity;GO:0005524:ATP binding;GO:0016787:hydrolase activity;GO:0046872:metal ion binding;	K01530
ENSDARG00000012833	4008	143	2.08	158	2.2	181	2.47	19	0.35	13	0.28	24	0.39	74.2175	-2.43517	0.319361	-7.62514	2.44e-14	3.1e-12	Down	17	16556988	16726396	+	foxn3	forkhead box N3 [Source:ZFIN%3BAcc:ZDB-GENE-060512-39]	GO:0006355:regulation of transcription, DNA-templated;GO:0030154:cell differentiation;GO:0045893:positive regulation of transcription, DNA-templated;	GO:0005634:nucleus;	GO:0003677:DNA binding;GO:0003700:sequence-specific DNA binding transcription factor activity;GO:0043565:sequence-specific DNA binding;	K09407
ENSDARG00000103320	2400	663	16.1	642	14.92	655	14.94	188	5.79	117	4.2	174	4.77	353.715	-1.39409	0.183151	-7.61167	2.71e-14	3.42e-12	Down	13	51747141	51754203	+	lclat1	lysocardiolipin acyltransferase 1 [Source:ZFIN%3BAcc:ZDB-GENE-081211-2]	GO:0001885:endothelial cell development;GO:0006629:lipid metabolic process;GO:0007275:multicellular organismal development;GO:0008152:metabolic process;GO:0008654:phospholipid biosynthetic process;GO:0016024:CDP-diacylglycerol biosynthetic process;GO:0035162:embryonic hemopoiesis;GO:0060217:hemangioblast cell differentiation;	GO:0005783:endoplasmic reticulum;GO:0005789:endoplasmic reticulum membrane;GO:0016020:membrane;GO:0016021:integral component of membrane;	GO:0003841:1-acylglycerol-3-phosphate O-acyltransferase activity;GO:0016740:transferase activity;GO:0016746:transferase activity, transferring acyl groups;	K13513
ENSDARG00000024789	2853	38	0.78	38	0.74	45	0.86	216	5.6	271	8.19	214	4.93	172.396	3.16442	0.415906	7.60849	2.77e-14	3.49e-12	Ups	9	32994776	33007893	-	mxc	myxovirus (influenza virus) resistance C [Source:ZFIN%3BAcc:ZDB-GENE-030721-7]	GO:0009615:response to virus;GO:0043330:response to exogenous dsRNA;GO:0045087:innate immune response;GO:0048285:organelle fission;GO:0051607:defense response to virus;	GO:0005634:nucleus;GO:0005737:cytoplasm;	GO:0000166:nucleotide binding;GO:0003924:GTPase activity;GO:0005525:GTP binding;GO:0008017:microtubule binding;	-
ENSDARG00000045094	1767	240	7.92	266	8.4	291	9.02	18	0.75	2	0.1	27	1	112.303	-3.4182	0.449324	-7.60743	2.8e-14	3.5e-12	Down	19	24348036	24386463	+	si:dkey-222b8.1	si:dkey-222b8.1 [Source:ZFIN%3BAcc:ZDB-GENE-060503-248]	GO:0006351:transcription, DNA-templated;GO:0006355:regulation of transcription, DNA-templated;GO:0007179:transforming growth factor beta receptor signaling pathway;	GO:0005622:intracellular;GO:0005634:nucleus;GO:0005667:transcription factor complex;GO:0005737:cytoplasm;	GO:0003677:DNA binding;GO:0003700:sequence-specific DNA binding transcription factor activity;	K04501
ENSDARG00000093052	3002	12	0.23	10	0.19	1	0.02	112	2.76	97	2.79	131	2.87	73.9646	4.19461	0.551806	7.6016	2.92e-14	3.64e-12	Ups	21	20758836	20804087	-	c6	complement component 6 [Source:ZFIN%3BAcc:ZDB-GENE-040426-1358]	-	-	-	-
ENSDARG00000005786	1924	83	2.51	79	2.29	90	2.56	3	0.12	0	0	3	0.1	33.9381	-4.37737	0.576055	-7.59888	2.99e-14	3.69e-12	Down	5	12680812	12706661	-	ppm1f	protein phosphatase%2C Mg2+/Mn2+ dependent%2C 1F [Source:ZFIN%3BAcc:ZDB-GENE-051128-2]	GO:0006470:protein dephosphorylation;GO:0016310:phosphorylation;	-	GO:0003824:catalytic activity;GO:0004721:phosphoprotein phosphatase activity;GO:0004722:protein serine/threonine phosphatase activity;GO:0016301:kinase activity;GO:0016740:transferase activity;GO:0016787:hydrolase activity;GO:0043169:cation binding;GO:0046872:metal ion binding;	K17502
ENSDARG00000031647	6627	48	0.42	63	0.53	52	0.43	167	1.86	99	1.29	167	1.66	108.359	1.99231	0.262262	7.59664	3.04e-14	3.74e-12	Ups	6	39126008	39162886	-	stat2	signal transducer and activator of transcription 2 [Source:ZFIN%3BAcc:ZDB-GENE-080321-1]	GO:0006351:transcription, DNA-templated;GO:0006355:regulation of transcription, DNA-templated;GO:0007165:signal transduction;	GO:0005634:nucleus;GO:0005737:cytoplasm;	GO:0003677:DNA binding;GO:0003700:sequence-specific DNA binding transcription factor activity;GO:0004871:signal transducer activity;	-
ENSDARG00000017365	4114	108	1.53	84	1.14	111	1.48	6	0.11	3	0.06	8	0.13	42.8322	-3.38606	0.44606	-7.59104	3.17e-14	3.88e-12	Down	8	42910728	42979902	+	slc23a2	solute carrier family 23 (ascorbic acid transporter)%2C member 2 [Source:ZFIN%3BAcc:ZDB-GENE-090521-3]	GO:0006810:transport;GO:0015882:L-ascorbic acid transport;GO:0055085:transmembrane transport;	GO:0016020:membrane;GO:0016021:integral component of membrane;	GO:0005215:transporter activity;GO:0070890:sodium-dependent L-ascorbate transmembrane transporter activity;	-
ENSDARG00000090190	2425	1107	26.61	1062	24.43	1193	26.94	64	1.95	32	1.14	174	4.72	488.636	-3.02292	0.398537	-7.58503	3.32e-14	4.04e-12	Down	16	24113376	24220541	-	bcam	basal cell adhesion molecule (Lutheran blood group) [Source:ZFIN%3BAcc:ZDB-GENE-060929-620]	-	GO:0016020:membrane;GO:0016021:integral component of membrane;	-	K06578
ENSDARG00000096166	4421	11	0.15	10	0.13	12	0.15	64	1.07	43	0.84	67	1	39.7128	2.91962	0.385494	7.5737	3.63e-14	4.39e-12	Ups	4	43101525	43112992	-	si:dkey-29p23.2	si:dkey-29p23.2 [Source:ZFIN%3BAcc:ZDB-GENE-110914-51]	-	-	-	-
ENSDARG00000038025	2064	44	1.24	51	1.38	61	1.62	169	6.05	120	5.01	322	10.26	139.34	2.48283	0.328163	7.56584	3.85e-14	4.64e-12	Ups	3	24855597	24864069	+	cbx7a	chromobox homolog 7a [Source:ZFIN%3BAcc:ZDB-GENE-050417-400]	-	GO:0005634:nucleus;	-	K11454
ENSDARG00000102447	2259	99	2.55	85	2.1	105	2.54	2	0.07	3	0.11	7	0.2	40.1567	-3.73554	0.494301	-7.55722	4.12e-14	4.93e-12	Down	18	3195885	3244649	-	gdpd4a	glycerophosphodiester phosphodiesterase domain containing 4a [Source:ZFIN%3BAcc:ZDB-GENE-091204-436]	GO:0006629:lipid metabolic process;	GO:0016020:membrane;GO:0016021:integral component of membrane;	GO:0008081:phosphoric diester hydrolase activity;GO:0008889:glycerophosphodiester phosphodiesterase activity;	-
ENSDARG00000056780	3434	131	2.22	119	1.93	104	1.66	7	0.15	7	0.18	4	0.08	50.3888	-3.44866	0.456424	-7.55582	4.16e-14	4.95e-12	Down	5	19737763	19786809	+	ssh1a	slingshot protein phosphatase 1a [Source:ZFIN%3BAcc:ZDB-GENE-040724-201]	GO:0006470:protein dephosphorylation;GO:0008064:regulation of actin polymerization or depolymerization;GO:0010591:regulation of lamellipodium assembly;GO:0016311:dephosphorylation;GO:0030036:actin cytoskeleton organization;GO:0050770:regulation of axonogenesis;	GO:0005737:cytoplasm;	GO:0003677:DNA binding;GO:0003779:actin binding;GO:0004725:protein tyrosine phosphatase activity;GO:0008138:protein tyrosine/serine/threonine phosphatase activity;GO:0016791:phosphatase activity;	K05766
ENSDARG00000099573	222	10	2.63	13	3.27	6	1.48	177	58.96	306	118.81	107	31.68	147.118	4.69899	0.621943	7.55535	4.18e-14	4.95e-12	Ups	8	23100912	23101133	-	si:ch211-196c10.12	si:ch211-196c10.12 [Source:ZFIN%3BAcc:ZDB-GENE-130603-79]	-	-	-	-
ENSDARG00000096319	5771	105	1.06	115	1.11	121	1.15	1480	18.96	1641	24.51	510	5.81	895.753	3.9639	0.52514	7.54828	4.41e-14	5.2e-12	Ups	6	52350444	52357146	+	si:ch211-239j9.1	si:ch211-239j9.1 [Source:ZFIN%3BAcc:ZDB-GENE-120215-212]	-	-	-	-
ENSDARG00000054448	742	114	8.96	82	6.16	83	6.12	4	0.4	0	0	2	0.18	37.5162	-4.48238	0.594099	-7.54484	4.53e-14	5.28e-12	Down	23	44851096	44860798	-	kif1c	kinesin family member 1C [Source:ZFIN%3BAcc:ZDB-GENE-090312-119]	GO:0007018:microtubule-based movement;GO:0030705:cytoskeleton-dependent intracellular transport;	GO:0005871:kinesin complex;	GO:0000166:nucleotide binding;GO:0003777:microtubule motor activity;GO:0005524:ATP binding;GO:0008017:microtubule binding;GO:0016887:ATPase activity;	-
ENSDARG00000098420	1238	69	3.25	104	4.69	118	5.22	0	0	0	0	1	0.05	38.1736	-5.7995	0.768702	-7.54454	4.54e-14	5.28e-12	Down	6	57744136	57789383	+	SNTA1	syntrophin alpha 1 [Source:HGNC Symbol%3BAcc:HGNC:11167]	-	-	-	-
ENSDARG00000052511	373	110	17.19	129	19.29	113	16.59	0	0	5	1.16	3	0.53	48.1153	-4.33427	0.574527	-7.54407	4.56e-14	5.28e-12	Down	20	47490857	47520525	-	FO904872.1	-	-	-	-	-
ENSDARG00000094791	429	7	0.95	4	0.52	8	1.02	163	28.1	453	91.02	93	14.25	186.689	5.34273	0.708595	7.53989	4.7e-14	5.43e-12	Ups	9	27600756	27605866	+	si:dkey-193n17.9	si:dkey-193n17.9 [Source:ZFIN%3BAcc:ZDB-GENE-070912-421]	-	-	-	-
ENSDARG00000099774	1798	1191	38.61	1032	32.01	1059	32.25	221	9.09	103	4.94	320	11.7	551.662	-1.77719	0.235752	-7.53838	4.76e-14	5.46e-12	Down	7	67510407	67521267	+	cyb5b	cytochrome b5 type B [Source:ZFIN%3BAcc:ZDB-GENE-040426-2614]	-	GO:0016020:membrane;GO:0016021:integral component of membrane;	GO:0020037:heme binding;GO:0046872:metal ion binding;	-
ENSDARG00000094460	769	116	8.79	119	8.63	93	6.62	476	45.77	458	51.34	390	33.34	331.639	2.66322	0.353506	7.53373	4.93e-14	5.63e-12	Ups	23	40584316	40587678	+	si:dkey-100j22.4	si:dkey-100j22.4 [Source:ZFIN%3BAcc:ZDB-GENE-090313-167]	-	-	-	-
ENSDARG00000095810	1477	88	3.47	70	2.64	99	3.67	970	48.57	2022	118	580	25.81	924.946	4.33595	0.575639	7.53241	4.98e-14	5.66e-12	Ups	9	45750574	45752886	-	si:ch211-268b13.6	si:ch211-268b13.6 [Source:ZFIN%3BAcc:ZDB-GENE-110411-247]	-	-	-	-
ENSDARG00000063264	3934	177	2.62	165	2.34	176	2.45	30	0.56	15	0.33	31	0.52	82.6456	-2.13131	0.283218	-7.52532	5.26e-14	5.95e-12	Down	6	4712791	4824198	+	pcdh9	protocadherin 9 [Source:ZFIN%3BAcc:ZDB-GENE-091015-1]	-	-	-	K16498
ENSDARG00000099269	1066	60	3.28	21	1.1	44	2.26	317	21.99	385	31.13	306	18.87	240.849	3.57304	0.474844	7.52466	5.29e-14	5.95e-12	Ups	14	8509754	8510819	-	si:dkeyp-115e12.7	si:dkeyp-115e12.7 [Source:ZFIN%3BAcc:ZDB-GENE-141216-398]	-	-	-	-
ENSDARG00000099652	3653	1990	31.76	2373	36.23	2494	37.38	633	12.81	311	7.34	775	13.95	1229.22	-1.41446	0.188053	-7.52157	5.41e-14	6.06e-12	Down	4	632706	661979	+	xpot	exportin%2C tRNA (nuclear export receptor for tRNAs) [Source:ZFIN%3BAcc:ZDB-GENE-041210-4]	GO:0006810:transport;GO:0071528:tRNA re-export from nucleus;	GO:0005634:nucleus;GO:0005643:nuclear pore;GO:0005737:cytoplasm;GO:0016363:nuclear matrix;	GO:0000049:tRNA binding;GO:0003723:RNA binding;GO:0008536:Ran GTPase binding;GO:0015932:nucleobase-containing compound transmembrane transporter activity;	K14288
ENSDARG00000096713	622	4	0.37	5	0.45	5	0.44	191	22.71	379	52.52	56	5.92	161.994	5.46994	0.727993	7.51372	5.75e-14	6.4e-12	Ups	2	7086907	7087528	+	si:ch211-170d12.2	si:ch211-170d12.2 [Source:ZFIN%3BAcc:ZDB-GENE-130603-27]	-	-	-	-
ENSDARG00000103643	3485	457	7.64	533	8.53	549	8.63	138	2.93	68	1.68	152	2.87	271.099	-1.50383	0.200173	-7.51265	5.79e-14	6.41e-12	Down	25	8550672	8583665	-	unc45a	unc-45 myosin chaperone A [Source:ZFIN%3BAcc:ZDB-GENE-050417-158]	GO:0001525:angiogenesis;GO:0008015:blood circulation;GO:0048514:blood vessel morphogenesis;GO:0051216:cartilage development;	GO:0005575:cellular_component;	-	-
ENSDARG00000094719	1364	25	1.07	22	0.9	14	0.56	253	13.72	116	7.33	108	5.21	105.809	3.42752	0.456257	7.51227	5.81e-14	6.41e-12	Ups	18	7610394	7613204	+	si:dkeyp-1h4.9	si:dkeyp-1h4.9 [Source:ZFIN%3BAcc:ZDB-GENE-030131-8538]	-	-	-	-
ENSDARG00000063555	2542	287	6.58	381	8.36	378	8.14	26	0.76	10	0.34	53	1.37	153.027	-2.9264	0.389653	-7.51028	5.9e-14	6.48e-12	Down	12	3729792	3742083	-	si:ch211-166g5.4	si:ch211-166g5.4 [Source:ZFIN%3BAcc:ZDB-GENE-121214-319]	-	-	GO:0003676:nucleic acid binding;GO:0046872:metal ion binding;	-
ENSDARG00000096502	593	16	1.57	19	1.79	8	0.74	321	40.03	600	87.21	137	15.19	270.298	4.91672	0.654794	7.5088	5.97e-14	6.52e-12	Ups	20	22280243	22280835	+	si:ch211-278f21.5	si:ch211-278f21.5 [Source:ZFIN%3BAcc:ZDB-GENE-121214-280]	-	-	-	-
ENSDARG00000097008	2237	2	0.05	1	0.02	1	0.02	761	25.16	217	8.36	16	0.47	203.789	6.38891	0.85114	7.50629	6.08e-14	6.61e-12	Ups	6	41184333	41191928	+	opn1mw1	opsin 1 (cone pigments)%2C medium-wave-sensitive%2C 1 [Source:ZFIN%3BAcc:ZDB-GENE-990604-42]	GO:0007165:signal transduction;GO:0007186:G-protein coupled receptor signaling pathway;GO:0007601:visual perception;GO:0007602:phototransduction;GO:0018298:protein-chromophore linkage;GO:0050896:response to stimulus;GO:0071482:cellular response to light stimulus;	GO:0001750:photoreceptor outer segment;GO:0005887:integral component of plasma membrane;GO:0016020:membrane;GO:0016021:integral component of membrane;	GO:0004871:signal transducer activity;GO:0004930:G-protein coupled receptor activity;GO:0008020:G-protein coupled photoreceptor activity;GO:0009881:photoreceptor activity;	-
ENSDARG00000063390	1439	108	4.38	103	3.99	105	4	2	0.1	0	0	8	0.37	42.968	-4.09697	0.545955	-7.50421	6.18e-14	6.69e-12	Down	19	6687166	6855946	-	pvrl2l	poliovirus receptor-related 2 like [Source:ZFIN%3BAcc:ZDB-GENE-060503-249]	GO:0007155:cell adhesion;GO:0007156:homophilic cell adhesion via plasma membrane adhesion molecules;GO:0007157:heterophilic cell-cell adhesion via plasma membrane cell adhesion molecules;GO:0007286:spermatid development;GO:0008037:cell recognition;	GO:0005887:integral component of plasma membrane;GO:0005911:cell-cell junction;GO:0005913:cell-cell adherens junction;GO:0016020:membrane;GO:0016021:integral component of membrane;	GO:0004872:receptor activity;GO:0005102:receptor binding;GO:0042803:protein homodimerization activity;GO:0046982:protein heterodimerization activity;GO:0050839:cell adhesion molecule binding;	-
ENSDARG00000087822	3813	289	4.42	287	4.2	349	5.01	20	0.39	0	0	14	0.24	126.569	-3.99092	0.532174	-7.49927	6.42e-14	6.91e-12	Down	24	34252773	34449300	-	agap3	ArfGAP with GTPase domain%2C ankyrin repeat and PH domain 3 [Source:ZFIN%3BAcc:ZDB-GENE-110927-1]	GO:0007264:small GTPase mediated signal transduction;	-	GO:0000166:nucleotide binding;GO:0005096:GTPase activator activity;GO:0005525:GTP binding;	K12491
ENSDARG00000090462	733	716	56.94	772	58.75	739	55.2	248	25.02	118	13.88	229	20.54	408.474	-1.30169	0.1737	-7.49391	6.69e-14	7.16e-12	Down	22	19300	62124	-	mrpl20	mitochondrial ribosomal protein L20 [Source:ZFIN%3BAcc:ZDB-GENE-030131-5299]	GO:0000027:ribosomal large subunit assembly;GO:0006412:translation;	GO:0005622:intracellular;GO:0005761:mitochondrial ribosome;GO:0005840:ribosome;GO:0030529:ribonucleoprotein complex;	GO:0003735:structural constituent of ribosome;GO:0019843:rRNA binding;	K02887
ENSDARG00000086870	1137	351	18	341	16.73	387	18.64	28	1.82	6	0.45	48	2.78	155.523	-3.09432	0.413508	-7.4831	7.26e-14	7.74e-12	Down	10	16267434	16306205	+	slc12a2	solute carrier family 12 (sodium/potassium/chloride transporter)%2C member 2 [Source:ZFIN%3BAcc:ZDB-GENE-040625-53]	-	-	-	-
ENSDARG00000099199	2818	163	3.37	177	3.5	155	3.01	4	0.1	1	0.03	15	0.35	68.2367	-3.84378	0.513707	-7.48244	7.3e-14	7.75e-12	Down	23	43639607	43703501	-	itchb	itchy E3 ubiquitin protein ligase b [Source:ZFIN%3BAcc:ZDB-GENE-131024-2]	GO:0016567:protein ubiquitination;GO:0048920:posterior lateral line neuromast primordium migration;	-	GO:0004842:ubiquitin-protein transferase activity;GO:0008766:UDP-N-acetylmuramoylalanyl-D-glutamyl-2,6-diaminopimelate-D-alanyl-D-alanine ligase activity;GO:0016874:ligase activity;GO:0018169:ribosomal S6-glutamic acid ligase activity;GO:0043773:coenzyme F420-0 gamma-glutamyl ligase activity;GO:0043774:coenzyme F420-2 alpha-glutamyl ligase activity;GO:0070735:protein-glycine ligase activity;GO:00…	K05632
ENSDARG00000002696	2642	4	0.09	4	0.08	8	0.17	806	22.56	319	10.41	36	0.9	248.128	5.70241	0.764107	7.46285	8.47e-14	8.95e-12	Ups	19	5189740	5218859	-	gnb3b	guanine nucleotide binding protein (G protein)%2C beta polypeptide 3b [Source:ZFIN%3BAcc:ZDB-GENE-040426-2280]	GO:0007165:signal transduction;	-	-	K07825
ENSDARG00000098860	1402	198	8.23	250	9.95	210	8.2	3	0.16	10	0.61	16	0.75	92.3787	-3.62019	0.485423	-7.4578	8.8e-14	9.25e-12	Down	5	62317947	62371520	-	FAM57A	family with sequence similarity 57 member A [Source:HGNC Symbol%3BAcc:HGNC:29646]	-	-	-	-
ENSDARG00000041078	3333	217	3.8	141	2.36	166	2.73	926	20.55	808	20.9	599	11.81	578.44	2.79795	0.375231	7.45661	8.88e-14	9.29e-12	Ups	18	21133752	21156308	+	chka	choline kinase alpha [Source:ZFIN%3BAcc:ZDB-GENE-050208-149]	-	GO:0005575:cellular_component;	-	K14156
ENSDARG00000061363	1556	130	4.87	100	3.58	100	3.52	6	0.29	4	0.22	11	0.46	47.2372	-3.22704	0.43345	-7.44501	9.69e-14	1.01e-11	Down	24	39852535	39884198	-	GFOD1	si:ch211-276f18.2 [Source:ZFIN%3BAcc:ZDB-GENE-091118-89]	GO:0055114:oxidation-reduction process;	-	GO:0016491:oxidoreductase activity;	-
ENSDARG00000101131	2052	283	8.04	251	6.82	285	7.6	8	0.29	5	0.21	31	0.99	114.992	-3.49761	0.470096	-7.44021	1.01e-13	1.04e-11	Down	6	2170329	2294610	-	pbx1b	pre-B-cell leukemia homeobox 1b [Source:ZFIN%3BAcc:ZDB-GENE-070424-11]	GO:0006355:regulation of transcription, DNA-templated;	GO:0005634:nucleus;	GO:0003677:DNA binding;GO:0003700:sequence-specific DNA binding transcription factor activity;GO:0043565:sequence-specific DNA binding;	K09355
ENSDARG00000061635	6190	578	5.44	586	5.28	599	5.3	19	0.23	14	0.19	74	0.79	250.184	-3.35665	0.45126	-7.4384	1.02e-13	1.05e-11	Down	18	38918910	39061370	+	myo5aa	myosin VAa [Source:ZFIN%3BAcc:ZDB-GENE-041027-2]	-	GO:0016459:myosin complex;	GO:0000166:nucleotide binding;GO:0003774:motor activity;GO:0003779:actin binding;GO:0005524:ATP binding;GO:0051015:actin filament binding;	K10357
ENSDARG00000102589	4080	195	2.79	169	2.31	204	2.74	3	0.05	4	0.08	18	0.29	78.8707	-3.70274	0.497911	-7.43655	1.03e-13	1.06e-11	Down	18	2967706	2989096	-	rsf1a	remodeling and spacing factor 1a [Source:ZFIN%3BAcc:ZDB-GENE-120215-90]	-	-	GO:0008270:zinc ion binding;GO:0046872:metal ion binding;	K11657
ENSDARG00000074219	2890	114	2.3	135	2.61	127	2.41	9	0.23	1	0.03	13	0.3	53.1846	-3.32346	0.446952	-7.43583	1.04e-13	1.06e-11	Down	24	20069800	20176443	-	map3k20	mitogen-activated protein kinase kinase kinase 20 [Source:ZFIN%3BAcc:ZDB-GENE-070928-11]	GO:0006468:protein phosphorylation;	-	GO:0004672:protein kinase activity;GO:0005524:ATP binding;	-
ENSDARG00000063553	6283	322	2.99	299	2.65	353	3.08	645	7.59	464	6.37	652	6.82	489.775	1.49265	0.201019	7.42544	1.12e-13	1.14e-11	Ups	17	24571776	24584111	+	rlf	rearranged L-myc fusion [Source:ZFIN%3BAcc:ZDB-GENE-050208-257]	GO:0008150:biological_process;	-	GO:0003676:nucleic acid binding;GO:0046872:metal ion binding;	-
ENSDARG00000098349	4475	245	3.19	274	3.42	298	3.65	15	0.25	7	0.13	39	0.57	117.889	-3.08477	0.415611	-7.42225	1.15e-13	1.17e-11	Down	9	46083552	46441023	-	hdac4	histone deacetylase 4 [Source:ZFIN%3BAcc:ZDB-GENE-061013-95]	GO:0001755:neural crest cell migration;GO:0006351:transcription, DNA-templated;GO:0006355:regulation of transcription, DNA-templated;GO:0016569:covalent chromatin modification;GO:0048701:embryonic cranial skeleton morphogenesis;GO:0090299:regulation of neural crest formation;	GO:0000118:histone deacetylase complex;	GO:0004407:histone deacetylase activity;GO:0016787:hydrolase activity;GO:0032041:NAD-dependent histone deacetylase activity (H3-K14 specific);GO:0046872:metal ion binding;	K11406
ENSDARG00000097262	2190	7	0.19	4	0.1	7	0.18	193	6.52	300	11.81	61	1.83	139.148	5.09809	0.687517	7.41522	1.21e-13	1.23e-11	Ups	8	43941176	43946758	-	si:ch211-255f14.2	si:ch211-255f14.2 [Source:ZFIN%3BAcc:ZDB-GENE-131127-216]	-	-	-	-
ENSDARG00000052142	2009	270	7.83	345	9.58	377	10.27	4	0.15	0	0	19	0.62	133.408	-4.50993	0.609407	-7.40053	1.36e-13	1.36e-11	Down	6	2040703	2065438	+	acvr1bb	activin A receptor%2C type IBb [Source:ZFIN%3BAcc:ZDB-GENE-131120-9]	GO:0006468:protein phosphorylation;GO:0007178:transmembrane receptor protein serine/threonine kinase signaling pathway;GO:0016310:phosphorylation;	GO:0016020:membrane;GO:0016021:integral component of membrane;	GO:0000166:nucleotide binding;GO:0004672:protein kinase activity;GO:0004674:protein serine/threonine kinase activity;GO:0004675:transmembrane receptor protein serine/threonine kinase activity;GO:0004702:receptor signaling protein serine/threonine kinase activity;GO:0005524:ATP binding;GO:0016301:kinase activity;GO:0016740:transferase activity;	-
ENSDARG00000060597	3849	191	2.89	189	2.74	191	2.72	33	0.63	10	0.22	20	0.34	86.7943	-2.52608	0.341737	-7.39187	1.45e-13	1.45e-11	Down	23	44424928	44467486	-	zgc:158659	zgc:158659 [Source:ZFIN%3BAcc:ZDB-GENE-070112-492]	GO:0016310:phosphorylation;GO:0046854:phosphatidylinositol phosphorylation;GO:0048015:phosphatidylinositol-mediated signaling;	-	GO:0016301:kinase activity;GO:0016740:transferase activity;	-
ENSDARG00000014246	4051	82	1.18	82	1.13	77	1.04	1	0.02	0	0	4	0.06	32.3556	-4.49662	0.608621	-7.38822	1.49e-13	1.47e-11	Down	13	33378330	33442352	+	JAG2 (1 of many)	jagged 2 [Source:HGNC Symbol%3BAcc:HGNC:6189]	-	-	-	-
ENSDARG00000017785	2330	272	6.81	237	5.67	327	7.68	7	0.22	1	0.04	23	0.65	114.345	-3.9719	0.5376	-7.38821	1.49e-13	1.47e-11	Down	16	5778446	5861106	+	zgc:158689	zgc:158689 [Source:ZFIN%3BAcc:ZDB-GENE-070112-1902]	GO:0007009:plasma membrane organization;GO:0008286:insulin receptor signaling pathway;GO:0030838:positive regulation of actin filament polymerization;GO:0051017:actin filament bundle assembly;GO:0051764:actin crosslink formation;GO:2000251:positive regulation of actin cytoskeleton reorganization;	GO:0005829:cytosol;GO:0015629:actin cytoskeleton;	GO:0008093:cytoskeletal adaptor activity;	-
ENSDARG00000003061	2237	630	16.42	654	16.31	654	16.01	200	6.61	100	3.85	232	6.82	357.079	-1.27343	0.172365	-7.388	1.49e-13	1.47e-11	Down	18	50446908	50527477	-	cd276	CD276 molecule [Source:ZFIN%3BAcc:ZDB-GENE-070112-452]	-	GO:0016020:membrane;GO:0016021:integral component of membrane;	GO:0003674:molecular_function;	K06746
ENSDARG00000099417	5193	87	0.98	72	0.77	57	0.6	215	3.06	117	1.94	230	2.91	139.5	1.94409	0.263163	7.38739	1.5e-13	1.47e-11	Ups	8	30311392	30316584	+	CT027611.1	-	-	-	-	-
ENSDARG00000075188	4161	371	5.2	400	5.36	415	5.46	7	0.12	5	0.1	37	0.58	163.828	-3.82787	0.518533	-7.38212	1.56e-13	1.52e-11	Down	8	20266284	20357961	-	adamts10	ADAM metallopeptidase with thrombospondin type 1 motif%2C 10 [Source:ZFIN%3BAcc:ZDB-GENE-081104-414]	GO:0006508:proteolysis;	GO:0005578:proteinaceous extracellular matrix;GO:0031012:extracellular matrix;	GO:0004222:metalloendopeptidase activity;GO:0008233:peptidase activity;GO:0008237:metallopeptidase activity;GO:0008270:zinc ion binding;	K08625
ENSDARG00000062304	5149	62	0.7	49	0.53	45	0.48	264	3.79	256	4.29	210	2.68	180.113	2.85549	0.387613	7.36686	1.75e-13	1.7e-11	Ups	3	47331057	47356060	-	pdpk1a	3-phosphoinositide dependent protein kinase 1a [Source:ZFIN%3BAcc:ZDB-GENE-061013-109]	GO:0006468:protein phosphorylation;GO:0018105:peptidyl-serine phosphorylation;GO:0035556:intracellular signal transduction;	GO:0005622:intracellular;	GO:0004672:protein kinase activity;GO:0004674:protein serine/threonine kinase activity;GO:0005524:ATP binding;	-
ENSDARG00000030440	3184	510	9.34	487	8.53	496	8.53	7418	172.29	4722	127.83	1719	35.49	3238.69	3.71466	0.504608	7.36148	1.82e-13	1.76e-11	Ups	13	45331482	45338401	-	rsrp1	arginine/serine-rich protein 1 [Source:ZFIN%3BAcc:ZDB-GENE-060616-210]	GO:0008150:biological_process;	GO:0005575:cellular_component;	GO:0003674:molecular_function;	-
ENSDARG00000015749	3928	410	6.08	503	7.14	441	6.15	79	1.49	53	1.16	121	2.03	227.114	-1.80146	0.244871	-7.35675	1.88e-13	1.82e-11	Down	22	38248981	38271174	-	hps3	Hermansky-Pudlak syndrome 3 [Source:ZFIN%3BAcc:ZDB-GENE-061110-115]	GO:0008150:biological_process;	GO:0005575:cellular_component;	GO:0005515:protein binding;	K20190
ENSDARG00000020845	6282	617	5.73	653	5.8	752	6.55	25	0.29	33	0.45	93	0.97	293.83	-3.02517	0.411338	-7.35444	1.92e-13	1.84e-11	Down	9	47738615	47957048	-	tns1b	tensin 1b [Source:ZFIN%3BAcc:ZDB-GENE-030131-6933]	-	-	-	K18080
ENSDARG00000061549	2022	142	4.09	106	2.92	114	3.09	2	0.07	0	0	9	0.29	49.1346	-4.14084	0.566408	-7.31071	2.66e-13	2.55e-11	Down	10	31865366	31917614	+	foxo1b	forkhead box O1 b [Source:ZFIN%3BAcc:ZDB-GENE-080425-3]	GO:0001945:lymph vessel development;GO:0006351:transcription, DNA-templated;GO:0006355:regulation of transcription, DNA-templated;	GO:0005634:nucleus;	GO:0000981:sequence-specific DNA binding RNA polymerase II transcription factor activity;GO:0003677:DNA binding;GO:0003700:sequence-specific DNA binding transcription factor activity;GO:0043565:sequence-specific DNA binding;	K07201
ENSDARG00000089271	7444	720	5.64	581	4.35	592	4.35	9068	90.08	16609	192.31	3395	29.98	7540.94	4.42406	0.605709	7.30394	2.79e-13	2.67e-11	Ups	5	22613803	22628595	+	si:dkey-114c15.7	si:dkey-114c15.7 [Source:ZFIN%3BAcc:ZDB-GENE-110411-102]	-	GO:0005634:nucleus;	-	-
ENSDARG00000078060	14847	15	0.06	14	0.05	8	0.03	274	1.36	359	2.08	90	0.4	178.855	4.6186	0.632871	7.29786	2.92e-13	2.78e-11	Ups	7	12786706	13085563	+	syt7b	synaptotagmin VIIb [Source:ZFIN%3BAcc:ZDB-GENE-090601-6]	GO:0006887:exocytosis;GO:0006906:vesicle fusion;GO:0017158:regulation of calcium ion-dependent exocytosis;GO:0048791:calcium ion-dependent exocytosis of neurotransmitter;GO:0071912:asynchronous neurotransmitter secretion;	GO:0005886:plasma membrane;GO:0016020:membrane;GO:0016021:integral component of membrane;	GO:0005509:calcium ion binding;GO:0005544:calcium-dependent phospholipid binding;GO:0019905:syntaxin binding;GO:0030276:clathrin binding;	K19907
ENSDARG00000044155	3959	173	2.55	160	2.25	238	3.29	444	8.29	333	7.25	502	8.34	336.848	1.78811	0.245415	7.28608	3.19e-13	3.01e-11	Ups	6	32714669	32718627	-	mafaa	v-maf avian musculoaponeurotic fibrosarcoma oncogene homolog Aa [Source:ZFIN%3BAcc:ZDB-GENE-010605-3]	GO:0006351:transcription, DNA-templated;GO:0006355:regulation of transcription, DNA-templated;	GO:0005634:nucleus;	GO:0001228:RNA polymerase II transcription regulatory region sequence-specific DNA binding transcription factor activity involved in positive regulation of transcription;GO:0003677:DNA binding;GO:0003700:sequence-specific DNA binding transcription factor activity;GO:0043565:sequence-specific DNA binding;	K07595
ENSDARG00000011824	5679	130	1.33	160	1.57	151	1.46	340	4.43	230	3.49	330	3.82	242.058	1.65119	0.226633	7.28572	3.2e-13	3.01e-11	Ups	16	22834766	22860138	-	pbxip1b	pre-B-cell leukemia homeobox interacting protein 1b [Source:ZFIN%3BAcc:ZDB-GENE-070112-2032]	GO:0030154:cell differentiation;GO:0045892:negative regulation of transcription, DNA-templated;	GO:0016020:membrane;GO:0016021:integral component of membrane;	GO:0003714:transcription corepressor activity;	-
ENSDARG00000061718	2044	110	3.14	82	2.24	135	3.62	7	0.25	1	0.04	8	0.26	45.4523	-3.56625	0.489513	-7.28531	3.21e-13	3.01e-11	Down	19	32369221	32454792	-	znf704	zinc finger protein 704 [Source:ZFIN%3BAcc:ZDB-GENE-060503-775]	-	-	-	-
ENSDARG00000040534	1476	2295	90.64	2293	86.65	3369	124.97	468	23.45	109	6.37	284	12.65	1199.37	-2.59637	0.356496	-7.28302	3.26e-13	3.05e-11	Down	13	8508749	8511340	+	epcam	epithelial cell adhesion molecule [Source:ZFIN%3BAcc:ZDB-GENE-040426-2209]	GO:0001889:liver development;GO:0002009:morphogenesis of an epithelium;GO:0016337:single organismal cell-cell adhesion;GO:0055113:epiboly involved in gastrulation with mouth forming second;	GO:0005886:plasma membrane;GO:0005887:integral component of plasma membrane;GO:0016020:membrane;GO:0016021:integral component of membrane;GO:0016323:basolateral plasma membrane;GO:0048471:perinuclear region of cytoplasm;	-	K06737
ENSDARG00000098868	2889	317	6.4	405	7.82	390	7.39	30	0.77	10	0.3	59	1.34	163.366	-2.87247	0.395126	-7.26975	3.6e-13	3.35e-11	Down	13	2727949	2757690	+	XPO5	si:ch211-233m11.2 [Source:ZFIN%3BAcc:ZDB-GENE-081107-24]	-	-	-	K14289
ENSDARG00000074634	3200	933	17	908	15.83	991	16.96	247	5.71	121	3.26	332	6.82	504.709	-1.43838	0.198294	-7.25381	4.05e-13	3.75e-11	Down	6	113947	120552	-	keap1b	kelch-like ECH-associated protein 1b [Source:ZFIN%3BAcc:ZDB-GENE-080508-1]	GO:0016567:protein ubiquitination;GO:0042787:protein ubiquitination involved in ubiquitin-dependent protein catabolic process;GO:0042994:cytoplasmic sequestering of transcription factor;GO:0043161:proteasome-mediated ubiquitin-dependent protein catabolic process;GO:0043433:negative regulation of sequence-specific DNA binding transcription factor activity;GO:0071379:cellular response to prostaglan…	GO:0031463:Cul3-RING ubiquitin ligase complex;	GO:0004842:ubiquitin-protein transferase activity;GO:0008134:transcription factor binding;	K10456
ENSDARG00000101295	1815	1430	45.93	1293	39.74	1277	38.52	413	16.83	166	7.88	420	15.21	715.058	-1.42781	0.197148	-7.24233	4.41e-13	4.07e-11	Down	19	10952676	10962583	-	psmd4a	proteasome 26S subunit%2C non-ATPase 4a [Source:ZFIN%3BAcc:ZDB-GENE-040625-104]	GO:0006511:ubiquitin-dependent protein catabolic process;GO:0043161:proteasome-mediated ubiquitin-dependent protein catabolic process;GO:0043248:proteasome assembly;	GO:0005634:nucleus;GO:0005829:cytosol;GO:0008540:proteasome regulatory particle, base subcomplex;	GO:0031593:polyubiquitin binding;	K03029
ENSDARG00000044436	5335	363	3.97	446	4.66	431	4.42	88	1.22	26	0.42	61	0.75	195.558	-2.21415	0.306019	-7.23534	4.64e-13	4.27e-11	Down	5	66398976	66442007	-	rps6ka4	ribosomal protein S6 kinase%2C polypeptide 4 [Source:ZFIN%3BAcc:ZDB-GENE-060526-284]	GO:0006468:protein phosphorylation;GO:0016310:phosphorylation;GO:0035556:intracellular signal transduction;GO:0043988:histone H3-S28 phosphorylation;GO:0045944:positive regulation of transcription from RNA polymerase II promoter;	GO:0005634:nucleus;GO:0005737:cytoplasm;	GO:0000166:nucleotide binding;GO:0000287:magnesium ion binding;GO:0004672:protein kinase activity;GO:0004674:protein serine/threonine kinase activity;GO:0005524:ATP binding;GO:0016301:kinase activity;GO:0016740:transferase activity;GO:0035175:histone kinase activity (H3-S10 specific);	K16510
ENSDARG00000005026	8812	821	5.43	739	4.68	917	5.7	1851	15.53	1245	12.18	1584	11.82	1290.53	1.5616	0.215921	7.23227	4.75e-13	4.35e-11	Ups	19	21778230	21829239	+	tshz1	teashirt zinc finger homeobox 1 [Source:ZFIN%3BAcc:ZDB-GENE-030820-3]	GO:0006351:transcription, DNA-templated;GO:0006355:regulation of transcription, DNA-templated;GO:0007275:multicellular organismal development;GO:0010468:regulation of gene expression;	GO:0005634:nucleus;	GO:0001078:RNA polymerase II core promoter proximal region sequence-specific DNA binding transcription factor activity involved in negative regulation of transcription;GO:0003677:DNA binding;GO:0003682:chromatin binding;GO:0046872:metal ion binding;	K09236
ENSDARG00000098017	614	38	3.61	44	4	34	3.03	262	31.55	265	37.2	168	17.99	170.541	3.19035	0.441448	7.22702	4.94e-13	4.5e-11	Ups	3	52974021	52976681	+	pet100	PET100 homolog [Source:ZFIN%3BAcc:ZDB-GENE-131121-608]	GO:0033617:mitochondrial respiratory chain complex IV assembly;	GO:0005739:mitochondrion;	-	K18186
ENSDARG00000103892	795	83	6.09	65	4.56	73	5.03	1	0.09	0	0	2	0.17	29.3827	-4.84023	0.670293	-7.22106	5.16e-13	4.68e-11	Down	11	43196035	43196829	+	INHBB (1 of many)	inhibin beta B subunit [Source:HGNC Symbol%3BAcc:HGNC:6067]	-	-	-	K04667
ENSDARG00000079065	863	126	8.51	144	9.31	183	11.61	0	0	0	0	8	0.61	60.4255	-4.69638	0.650837	-7.21591	5.36e-13	4.84e-11	Down	14	461496	470136	-	zgc:172215	zgc:172215 [Source:ZFIN%3BAcc:ZDB-GENE-080204-63]	GO:0008150:biological_process;	GO:0005575:cellular_component;	GO:0003674:molecular_function;	-
ENSDARG00000069471	2219	25	0.66	31	0.78	23	0.57	89	2.97	70	2.72	142	4.21	70.6544	2.47002	0.342374	7.2144	5.42e-13	4.88e-11	Ups	1	46449556	46460558	-	mhc1zca	major histocompatibility complex class I ZCA [Source:ZFIN%3BAcc:ZDB-GENE-070424-4]	GO:0019882:antigen processing and presentation;	GO:0005886:plasma membrane;GO:0016020:membrane;GO:0016021:integral component of membrane;	GO:0003823:antigen binding;	-
ENSDARG00000002600	2516	111	2.57	73	1.62	82	1.78	3	0.09	0	0	5	0.13	36.1047	-4.111	0.569958	-7.2128	5.48e-13	4.9e-11	Down	21	11592202	11629715	+	pcsk1	proprotein convertase subtilisin/kexin type 1 [Source:ZFIN%3BAcc:ZDB-GENE-071009-1]	GO:0006508:proteolysis;GO:0016485:protein processing;	GO:0005615:extracellular space;	GO:0004252:serine-type endopeptidase activity;GO:0008233:peptidase activity;GO:0008236:serine-type peptidase activity;GO:0016787:hydrolase activity;	K01359
ENSDARG00000007774	5557	341	3.58	368	3.69	403	3.97	632	8.41	339	5.26	773	9.14	486.374	1.22468	0.169797	7.2126	5.49e-13	4.9e-11	Ups	20	37963292	38013643	+	vash2	vasohibin 2 [Source:ZFIN%3BAcc:ZDB-GENE-041014-355]	GO:0045765:regulation of angiogenesis;	GO:0005737:cytoplasm;	-	-
ENSDARG00000062550	3648	555	8.87	594	9.08	606	9.1	4	0.08	2	0.05	35	0.63	236.47	-4.48476	0.622489	-7.20456	5.82e-13	5.18e-11	Down	22	15946852	15990001	+	rc3h1a	ring finger and CCCH-type domains 1a [Source:ZFIN%3BAcc:ZDB-GENE-050208-702]	GO:0010608:posttranscriptional regulation of gene expression;GO:0042129:regulation of T cell proliferation;GO:0050863:regulation of T cell activation;	-	GO:0003730:mRNA 3'-UTR binding;GO:0008270:zinc ion binding;GO:0046872:metal ion binding;	K15690
ENSDARG00000028000	3742	550	8.57	666	9.93	661	9.67	1008	19.92	645	14.86	1144	20.1	807.415	1.18616	0.164939	7.1915	6.41e-13	5.68e-11	Ups	24	3931994	3972265	+	pfkpa	phosphofructokinase%2C platelet a [Source:ZFIN%3BAcc:ZDB-GENE-091112-22]	GO:0006002:fructose 6-phosphate metabolic process;GO:0006096:glycolytic process;GO:0008152:metabolic process;GO:0016310:phosphorylation;	GO:0005737:cytoplasm;	GO:0000166:nucleotide binding;GO:0003824:catalytic activity;GO:0003872:6-phosphofructokinase activity;GO:0005524:ATP binding;GO:0016301:kinase activity;GO:0016740:transferase activity;GO:0046872:metal ion binding;	K00850
ENSDARG00000042249	3358	826	14.34	705	11.71	870	14.19	20	0.44	6	0.15	75	1.47	331.069	-3.83915	0.534702	-7.17999	6.97e-13	6.15e-11	Down	18	8545349	8697390	-	FRMD4A	si:ch211-220f12.1 [Source:ZFIN%3BAcc:ZDB-GENE-050419-154]	GO:0006810:transport;GO:0006811:ion transport;GO:0055085:transmembrane transport;	GO:0005856:cytoskeleton;GO:0016020:membrane;GO:0016021:integral component of membrane;	GO:0005215:transporter activity;	-
ENSDARG00000055525	438	135	17.97	106	13.5	96	12	12	2.03	4	0.79	8	1.2	48.7466	-3.07642	0.429413	-7.16425	7.82e-13	6.88e-11	Down	13	24421804	24423578	+	lgalslb	lectin%2C galactoside-binding-like b [Source:ZFIN%3BAcc:ZDB-GENE-030616-570]	-	-	GO:0030246:carbohydrate binding;	-
ENSDARG00000076638	2013	432	12.51	455	12.61	559	15.2	45	1.65	12	0.51	77	2.51	212.883	-2.82954	0.395454	-7.15517	8.36e-13	7.32e-11	Down	16	46793710	46799742	-	MEX3A	mex-3 RNA binding family member A [Source:HGNC Symbol%3BAcc:HGNC:33482]	-	-	-	K15686
ENSDARG00000059097	4973	679	7.96	737	8.27	693	7.63	2363	35.14	2708	46.94	2223	29.39	1890.23	2.47534	0.346695	7.13982	9.35e-13	8.15e-11	Ups	24	20499239	20514249	-	nktr	natural killer cell triggering receptor [Source:ZFIN%3BAcc:ZDB-GENE-030131-1725]	GO:0000413:protein peptidyl-prolyl isomerization;GO:0006457:protein folding;	-	GO:0003755:peptidyl-prolyl cis-trans isomerase activity;GO:0016853:isomerase activity;	K12740
ENSDARG00000039266	2940	135	2.68	83	1.57	79	1.47	1189	29.91	2145	62.89	546	12.21	1001.32	4.21926	0.591064	7.13842	9.44e-13	8.2e-11	Ups	13	32866570	32891922	-	rbm25a	RNA binding motif protein 25a [Source:ZFIN%3BAcc:ZDB-GENE-090312-142]	GO:0000381:regulation of alternative mRNA splicing, via spliceosome;GO:0006397:mRNA processing;	GO:0005681:spliceosomal complex;	GO:0000166:nucleotide binding;GO:0003676:nucleic acid binding;GO:0003729:mRNA binding;	-
ENSDARG00000075555	3754	111	1.72	71	1.05	103	1.5	0	0	0	0	5	0.09	37.999	-4.6423	0.650805	-7.13317	9.81e-13	8.47e-11	Down	7	9726384	10017958	+	adamts17	ADAM metallopeptidase with thrombospondin type 1 motif%2C 17 [Source:ZFIN%3BAcc:ZDB-GENE-121030-7]	GO:0006508:proteolysis;	GO:0005578:proteinaceous extracellular matrix;GO:0031012:extracellular matrix;	GO:0004222:metalloendopeptidase activity;GO:0008233:peptidase activity;GO:0008237:metallopeptidase activity;GO:0008270:zinc ion binding;GO:0046872:metal ion binding;	K08631
ENSDARG00000004358	1958	164	4.88	139	3.96	58	1.62	3613	136.46	2709	119.25	554	18.6	1610.93	4.51881	0.633509	7.13299	9.82e-13	8.47e-11	Ups	16	12131641	12158860	+	gnb3a	guanine nucleotide binding protein (G protein)%2C beta polypeptide 3a [Source:ZFIN%3BAcc:ZDB-GENE-040718-134]	GO:0007165:signal transduction;	-	-	K07825
ENSDARG00000104014	2220	191	5.02	177	4.45	191	4.71	4	0.13	2	0.08	19	0.56	77.4674	-3.70268	0.519278	-7.13043	1e-12	8.6e-11	Down	22	38371563	38392677	+	MARK1	microtubule affinity regulating kinase 1 [Source:HGNC Symbol%3BAcc:HGNC:6896]	-	-	-	K08798
ENSDARG00000038315	1738	306	10.26	259	8.31	338	10.65	18	0.77	6	0.3	43	1.63	129.857	-3.10107	0.435616	-7.1188	1.09e-12	9.32e-11	Down	10	2652752	2655608	-	pdxp	pyridoxal (pyridoxine%2C vitamin B6) phosphatase [Source:ZFIN%3BAcc:ZDB-GENE-080723-69]	GO:0008152:metabolic process;	GO:0005829:cytosol;	GO:0004721:phosphoprotein phosphatase activity;GO:0016787:hydrolase activity;GO:0016791:phosphatase activity;	K07758
ENSDARG00000060434	6302	356	3.29	333	2.95	389	3.38	95	1.11	37	0.51	73	0.76	180.772	-1.78126	0.250701	-7.10511	1.2e-12	1.02e-10	Down	5	34674156	34701756	-	map1b	microtubule-associated protein 1B [Source:EntrezGene%3BAcc:559032]	GO:0000226:microtubule cytoskeleton organization;GO:0001840:neural plate development;GO:0021915:neural tube development;GO:0031114:regulation of microtubule depolymerization;	-	-	K10429
ENSDARG00000055713	6580	58	0.51	76	0.64	74	0.62	817	9.18	1119	14.66	310	3.1	567.835	3.97343	0.559241	7.10504	1.2e-12	1.02e-10	Ups	3	37055828	37093442	+	fmnl1a	formin-like 1a [Source:ZFIN%3BAcc:ZDB-GENE-120215-83]	GO:0007010:cytoskeleton organization;GO:0008360:regulation of cell shape;GO:0016043:cellular component organization;GO:0030036:actin cytoskeleton organization;	-	GO:0003779:actin binding;GO:0017048:Rho GTPase binding;	-
ENSDARG00000067851	1142	177	9.04	165	8.06	134	6.42	11	0.71	6	0.45	24	1.38	70.0171	-2.86224	0.403343	-7.09629	1.28e-12	1.08e-10	Down	5	65312037	65322085	+	lcn15	lipocalin 15 [Source:ZFIN%3BAcc:ZDB-GENE-060825-349]	GO:0006629:lipid metabolic process;GO:0006810:transport;	GO:0005576:extracellular region;	GO:0005215:transporter activity;GO:0036094:small molecule binding;	-
ENSDARG00000073769	4120	155	2.19	161	2.18	147	1.95	10	0.18	1	0.02	18	0.29	65.567	-3.30504	0.466067	-7.09135	1.33e-12	1.12e-10	Down	25	20645464	20886865	-	magi2b	membrane associated guanylate kinase%2C WW and PDZ domain containing 2b [Source:ZFIN%3BAcc:ZDB-GENE-141211-6]	GO:0007165:signal transduction;	GO:0005923:bicellular tight junction;	GO:0032947:protein complex scaffold;	K05629
ENSDARG00000002131	3784	1460	22.49	1488	21.93	1825	26.41	143	2.79	37	0.84	252	4.38	700.588	-2.88142	0.406476	-7.08876	1.35e-12	1.14e-10	Down	4	24165751	24310950	-	celf2	cugbp%2C Elav-like family member 2 [Source:ZFIN%3BAcc:ZDB-GENE-030826-35]	GO:0006397:mRNA processing;	GO:0005634:nucleus;GO:0005737:cytoplasm;	GO:0000166:nucleotide binding;GO:0003676:nucleic acid binding;GO:0003723:RNA binding;	K13207
ENSDARG00000069470	1011	3	0.17	7	0.39	3	0.16	55	4.02	51	4.35	48	3.12	34.9447	3.92915	0.554563	7.08513	1.39e-12	1.16e-10	Ups	10	16616393	16618156	-	CR790388.1	-	-	-	-	-
ENSDARG00000035322	6513	213	1.91	245	2.1	310	2.61	565	6.42	423	5.6	606	6.12	428.606	1.68588	0.238001	7.08349	1.41e-12	1.17e-10	Ups	23	18796372	18830994	+	myh7bb	myosin%2C heavy chain 7B%2C cardiac muscle%2C beta b [Source:ZFIN%3BAcc:ZDB-GENE-090311-5]	-	GO:0016459:myosin complex;	GO:0000166:nucleotide binding;GO:0003774:motor activity;GO:0003779:actin binding;GO:0005524:ATP binding;	-
ENSDARG00000058284	2646	90	1.98	122	2.57	139	2.88	11	0.31	7	0.23	10	0.25	51.569	-2.90485	0.410196	-7.08162	1.42e-12	1.18e-10	Down	10	12658077	12773049	+	CT990561.1	-	-	-	-	K05106
ENSDARG00000013935	1387	134	5.63	165	6.64	135	5.33	18	0.96	3	0.19	16	0.76	63.5138	-2.88959	0.408156	-7.07963	1.45e-12	1.2e-10	Down	19	2225702	2239151	-	TMEM196 (1 of many)	transmembrane protein 196 [Source:HGNC Symbol%3BAcc:HGNC:22431]	-	-	-	-
ENSDARG00000094023	484	20	2.41	26	3	19	2.15	93	14.21	60	10.69	85	11.54	57.1925	2.43664	0.344246	7.07819	1.46e-12	1.2e-10	Ups	4	23401769	23402535	-	si:dkeyp-79f4.1	si:dkeyp-79f4.1 [Source:ZFIN%3BAcc:ZDB-GENE-050810-5]	-	-	-	-
ENSDARG00000078775	2875	93	1.89	74	1.44	107	2.04	4	0.1	4	0.12	8	0.18	38.9815	-3.2966	0.467179	-7.0564	1.71e-12	1.4e-10	Down	18	41102555	41199405	-	RASA2	RAS p21 protein activator 2 [Source:HGNC Symbol%3BAcc:HGNC:9872]	-	-	-	K08053
ENSDARG00000003041	1637	251	8.94	288	9.81	312	10.44	4	0.18	0	0	19	0.76	114.998	-4.3088	0.610707	-7.05543	1.72e-12	1.41e-10	Down	20	54370474	54385783	+	CABZ01111496.1	-	-	-	-	-
ENSDARG00000078767	4622	331	4.17	372	4.49	389	4.61	22	0.35	8	0.15	55	0.78	157.998	-3.04455	0.431773	-7.05126	1.77e-12	1.45e-10	Down	2	44762155	44839736	+	yeats2	YEATS domain containing 2 [Source:ZFIN%3BAcc:ZDB-GENE-081104-292]	GO:0006355:regulation of transcription, DNA-templated;	-	-	-
ENSDARG00000078546	4403	162	2.14	135	1.71	154	1.92	301	5.06	230	4.5	346	5.17	239.054	1.58684	0.225586	7.03432	2e-12	1.63e-10	Ups	1	28376165	28425544	+	cars2	cysteinyl-tRNA synthetase 2%2C mitochondrial [Source:ZFIN%3BAcc:ZDB-GENE-030131-5564]	GO:0006418:tRNA aminoacylation for protein translation;GO:0006423:cysteinyl-tRNA aminoacylation;	GO:0005829:cytosol;	GO:0000166:nucleotide binding;GO:0004812:aminoacyl-tRNA ligase activity;GO:0004817:cysteine-tRNA ligase activity;GO:0005524:ATP binding;	K01883
ENSDARG00000092493	3280	712	12.65	805	13.69	966	16.13	2154	48.56	1374	36.11	1672	33.51	1398.7	1.70381	0.242281	7.03236	2.03e-12	1.64e-10	Ups	14	6308837	6319647	+	si:dkeyp-44a8.2	si:dkeyp-44a8.2 [Source:ZFIN%3BAcc:ZDB-GENE-070705-542]	-	-	-	-
ENSDARG00000098625	1090	76	4.06	62	3.17	70	3.52	3	0.2	0	0	2	0.12	28.0321	-4.29563	0.61091	-7.03153	2.04e-12	1.65e-10	Down	8	1377235	1398026	+	efna5b	ephrin-A5b [Source:ZFIN%3BAcc:ZDB-GENE-980526-186]	GO:0001756:somitogenesis;GO:0007275:multicellular organismal development;GO:0007399:nervous system development;GO:0007411:axon guidance;GO:0007509:mesoderm migration involved in gastrulation;GO:0022407:regulation of cell-cell adhesion;GO:0030154:cell differentiation;GO:0032956:regulation of actin cytoskeleton organization;GO:0043087:regulation of GTPase activity;GO:0048013:ephrin receptor signali…	GO:0005886:plasma membrane;GO:0016020:membrane;GO:0031225:anchored component of membrane;GO:0031362:anchored component of external side of plasma membrane;GO:0046658:anchored component of plasma membrane;	GO:0046875:ephrin receptor binding;	K05462
ENSDARG00000043242	1651	693	24.47	675	22.8	700	23.21	109	4.88	41	2.14	171	6.81	329.89	-2.12104	0.301903	-7.02559	2.13e-12	1.71e-10	Down	22	5697907	5709514	+	si:dkey-222f2.1	si:dkey-222f2.1 [Source:ZFIN%3BAcc:ZDB-GENE-050208-726]	-	GO:0005882:intermediate filament;GO:0045095:keratin filament;	GO:0005198:structural molecule activity;	K07605
ENSDARG00000016830	4577	3665	46.68	3552	43.29	3857	46.14	5801	93.73	3205	60.36	7857	112.85	4730.13	1.17404	0.167159	7.02348	2.16e-12	1.73e-10	Ups	8	26848966	26868169	+	rimkla	ribosomal modification protein rimK-like family member A [Source:ZFIN%3BAcc:ZDB-GENE-040912-20]	GO:0006464:cellular protein modification process;	GO:0005737:cytoplasm;	GO:0000166:nucleotide binding;GO:0003824:catalytic activity;GO:0005524:ATP binding;GO:0016874:ligase activity;GO:0046872:metal ion binding;GO:0072590:N-acetyl-L-aspartate-L-glutamate ligase activity;GO:0072591:citrate-L-glutamate ligase activity;	K18310
ENSDARG00000053840	3857	385	5.82	401	5.8	486	6.9	687	13.17	403	9.01	804	13.7	541.677	1.1693	0.166521	7.02193	2.19e-12	1.75e-10	Ups	10	39272734	39287976	+	ei24	etoposide induced 2.4 [Source:ZFIN%3BAcc:ZDB-GENE-050417-457]	GO:0006915:apoptotic process;GO:0016236:macroautophagy;	GO:0005783:endoplasmic reticulum;GO:0016020:membrane;GO:0016021:integral component of membrane;	GO:0003674:molecular_function;	K10134
ENSDARG00000062745	7308	241	1.92	224	1.71	263	1.97	48	0.49	13	0.15	43	0.39	114.506	-2.20318	0.314111	-7.014	2.32e-12	1.84e-10	Down	13	8272687	8296015	+	socs5b	suppressor of cytokine signaling 5b [Source:ZFIN%3BAcc:ZDB-GENE-080722-18]	GO:0007173:epidermal growth factor receptor signaling pathway;GO:0007259:JAK-STAT cascade;GO:0016567:protein ubiquitination;GO:0032436:positive regulation of proteasomal ubiquitin-dependent protein catabolic process;GO:0035556:intracellular signal transduction;	-	-	K04698
ENSDARG00000074414	3279	136	2.42	181	3.08	214	3.57	10	0.23	1	0.03	18	0.36	74.3194	-3.47208	0.495198	-7.0115	2.36e-12	1.86e-10	Down	18	25796715	25919066	-	sema4ba	sema domain%2C immunoglobulin domain (Ig)%2C transmembrane domain (TM) and short cytoplasmic domain%2C (semaphorin) 4Ba [Source:ZFIN%3BAcc:ZDB-GENE-070705-31]	GO:0001755:neural crest cell migration;GO:0030335:positive regulation of cell migration;GO:0048843:negative regulation of axon extension involved in axon guidance;GO:0050919:negative chemotaxis;GO:0071526:semaphorin-plexin signaling pathway;	GO:0005615:extracellular space;GO:0016020:membrane;GO:0016021:integral component of membrane;	GO:0030215:semaphorin receptor binding;GO:0038191:neuropilin binding;GO:0045499:chemorepellent activity;	K06521
ENSDARG00000007727	2620	181	4.03	206	4.39	210	4.39	9	0.25	2	0.07	24	0.6	84.1435	-3.38924	0.484025	-7.0022	2.52e-12	1.98e-10	Down	16	45397437	45449794	-	rgl2	ral guanine nucleotide dissociation stimulator-like 2 [Source:ZFIN%3BAcc:ZDB-GENE-010131-1]	GO:0007165:signal transduction;GO:0007264:small GTPase mediated signal transduction;	-	GO:0005085:guanyl-nucleotide exchange factor activity;	K17636
ENSDARG00000076014	4326	207	2.79	214	2.76	174	2.2	38	0.65	15	0.3	26	0.4	93.4498	-2.26194	0.323222	-6.9981	2.59e-12	2.03e-10	Down	4	8204527	8515105	+	ERC1 (1 of many)	si:dkey-222l13.1 [Source:ZFIN%3BAcc:ZDB-GENE-110411-39]	-	GO:0048786:presynaptic active zone;	-	K16072
ENSDARG00000019444	1185	4540	223.34	4683	220.43	4430	204.68	1593	99.41	834	60.66	1953	108.34	2640.31	-1.05764	0.151184	-6.99569	2.64e-12	2.06e-10	Down	23	18642948	18646342	-	ssr4	signal sequence receptor%2C delta [Source:ZFIN%3BAcc:ZDB-GENE-030131-4900]	GO:0071391:cellular response to estrogen stimulus;	GO:0005783:endoplasmic reticulum;GO:0016020:membrane;GO:0016021:integral component of membrane;	-	K04571
ENSDARG00000073764	1945	119	3.57	108	3.1	139	3.91	2	0.08	5	0.22	12	0.41	51.6252	-3.43539	0.491099	-6.9953	2.65e-12	2.06e-10	Down	6	9235828	9293678	-	si:ch211-113j14.1	si:ch211-113j14.1 [Source:ZFIN%3BAcc:ZDB-GENE-120215-110]	GO:0055114:oxidation-reduction process;	-	GO:0004497:monooxygenase activity;GO:0005506:iron ion binding;GO:0016491:oxidoreductase activity;GO:0016705:oxidoreductase activity, acting on paired donors, with incorporation or reduction of molecular oxygen;GO:0020037:heme binding;GO:0046872:metal ion binding;	-
ENSDARG00000061603	8221	686	4.86	674	4.57	684	4.56	1117	10.05	949	9.95	1531	12.24	1005.32	1.44901	0.20735	6.98822	2.78e-12	2.16e-10	Ups	14	29466783	29565866	-	sorbs2b	sorbin and SH3 domain containing 2b [Source:ZFIN%3BAcc:ZDB-GENE-070308-3]	GO:0007015:actin filament organization;GO:0007155:cell adhesion;GO:0016477:cell migration;	-	-	-
ENSDARG00000040971	1075	814	44.14	503	26.1	535	27.25	1395	95.96	960	76.97	1789	109.4	1074.08	1.75387	0.250998	6.98757	2.8e-12	2.16e-10	Ups	16	12374256	12385323	+	GABARAPL1	zgc:92606 [Source:ZFIN%3BAcc:ZDB-GENE-040718-462]	GO:0000045:autophagosome assembly;GO:0000422:mitochondrion degradation;GO:0006914:autophagy;GO:0006995:cellular response to nitrogen starvation;	GO:0000421:autophagosome membrane;GO:0005829:cytosol;	-	-
ENSDARG00000076872	2681	9	0.2	5	0.1	8	0.16	272	7.5	303	9.74	45	1.1	151.853	4.91705	0.703687	6.98754	2.8e-12	2.16e-10	Ups	6	9631887	9651283	+	MPP4 (1 of many)	si:ch73-272h16.4 [Source:ZFIN%3BAcc:ZDB-GENE-120214-43]	-	-	-	-
ENSDARG00000060430	3376	180	3.11	169	2.79	201	3.26	25	0.55	6	0.15	31	0.6	83.1013	-2.53039	0.362191	-6.98634	2.82e-12	2.17e-10	Down	17	43575090	43604326	-	zfyve28	zinc finger%2C FYVE domain containing 28 [Source:ZFIN%3BAcc:ZDB-GENE-061103-208]	GO:0007175:negative regulation of epidermal growth factor-activated receptor activity;	GO:0005737:cytoplasm;GO:0005768:endosome;GO:0005829:cytosol;GO:0016020:membrane;GO:0031901:early endosome membrane;	GO:0032266:phosphatidylinositol-3-phosphate binding;GO:0046872:metal ion binding;	-
ENSDARG00000061304	4553	129	1.65	166	2.03	167	2.01	23	0.37	6	0.11	21	0.3	69.7028	-2.56337	0.367219	-6.98051	2.94e-12	2.25e-10	Down	19	41488368	41573823	+	ppp1r9a	protein phosphatase 1%2C regulatory subunit 9A [Source:ZFIN%3BAcc:ZDB-GENE-060503-660]	GO:0007015:actin filament organization;GO:0019722:calcium-mediated signaling;GO:0031175:neuron projection development;	GO:0005737:cytoplasm;GO:0014069:postsynaptic density;GO:0015629:actin cytoskeleton;GO:0030425:dendrite;	GO:0051015:actin filament binding;	K17551
ENSDARG00000092949	2746	2	0.04	7	0.14	2	0.04	75	2.02	103	3.23	54	1.29	55.301	4.58839	0.658913	6.96357	3.32e-12	2.53e-10	Ups	2	15121704	15129715	-	si:ch73-366i20.1	si:ch73-366i20.1 [Source:ZFIN%3BAcc:ZDB-GENE-070912-338]	-	-	-	-
ENSDARG00000097467	751	178	13.82	142	10.55	177	12.9	759	74.74	895	102.72	566	49.54	567.279	2.83234	0.408304	6.93684	4.01e-12	3.05e-10	Ups	6	57633550	57634300	-	si:dkey-221l21.2	si:dkey-221l21.2 [Source:ZFIN%3BAcc:ZDB-GENE-030804-19]	-	-	-	-
ENSDARG00000010933	6325	10	0.09	15	0.13	13	0.11	188	2.2	242	3.3	77	0.8	125.487	4.16595	0.600859	6.93333	4.11e-12	3.12e-10	Ups	8	44809458	44874531	-	cacna1fa	calcium channel%2C voltage-dependent%2C L type%2C alpha 1F subunit a [Source:ZFIN%3BAcc:ZDB-GENE-091204-7]	GO:0006810:transport;GO:0006811:ion transport;GO:0006816:calcium ion transport;GO:0034765:regulation of ion transmembrane transport;GO:0050808:synapse organization;GO:0055085:transmembrane transport;GO:0070588:calcium ion transmembrane transport;GO:0086010:membrane depolarization during action potential;	GO:0005886:plasma membrane;GO:0005891:voltage-gated calcium channel complex;GO:0016020:membrane;GO:0016021:integral component of membrane;	GO:0005216:ion channel activity;GO:0005244:voltage-gated ion channel activity;GO:0005245:voltage-gated calcium channel activity;GO:0005262:calcium channel activity;GO:0008331:high voltage-gated calcium channel activity;	-
ENSDARG00000053459	3809	466	7.13	380	5.56	442	6.35	906	17.59	616	13.94	805	13.89	648.496	1.49378	0.21574	6.92401	4.39e-12	3.32e-10	Ups	6	44009173	44046849	-	rybpb	RING1 and YY1 binding protein b [Source:ZFIN%3BAcc:ZDB-GENE-061103-96]	GO:0006351:transcription, DNA-templated;GO:0006355:regulation of transcription, DNA-templated;GO:0006915:apoptotic process;	GO:0005634:nucleus;GO:0005737:cytoplasm;	GO:0003677:DNA binding;GO:0008270:zinc ion binding;GO:0046872:metal ion binding;	K11469
ENSDARG00000037954	1067	11	0.6	13	0.68	15	0.77	156	10.81	237	19.15	85	5.24	119.744	4.08497	0.590098	6.92254	4.44e-12	3.34e-10	Ups	3	32025426	32039164	-	tnnt1	troponin T type 1 (skeletal%2C slow) [Source:ZFIN%3BAcc:ZDB-GENE-080723-27]	GO:0006937:regulation of muscle contraction;	GO:0005861:troponin complex;	-	K10372
ENSDARG00000005216	5200	394	4.42	333	3.57	330	3.47	4	0.06	2	0.03	28	0.35	144.111	-4.09569	0.592056	-6.91774	4.59e-12	3.44e-10	Down	15	35395278	35486665	+	zgc:158328	zgc:158328 [Source:ZFIN%3BAcc:ZDB-GENE-070112-1202]	GO:0008150:biological_process;	-	GO:0005509:calcium ion binding;	-
ENSDARG00000036695	4224	319	4.4	282	3.72	217	2.81	815	14.27	503	10.26	623	9.7	506.908	1.86527	0.269662	6.91709	4.61e-12	3.45e-10	Ups	23	35882635	35904479	-	calcoco1a	calcium binding and coiled-coil domain 1a [Source:ZFIN%3BAcc:ZDB-GENE-030131-6911]	-	-	-	-
ENSDARG00000097892	556	55	5.77	29	2.91	27	2.66	451	59.98	924	143.24	234	27.67	418.211	4.31221	0.624306	6.90721	4.94e-12	3.68e-10	Ups	2	10065013	10065568	-	si:ch211-252f13.6	si:ch211-252f13.6 [Source:ZFIN%3BAcc:ZDB-GENE-131127-312]	-	-	-	-
ENSDARG00000038785	2500	2936	68.46	3603	80.39	3991	87.41	1162	34.37	566	19.51	1168	30.71	1944.21	-1.26484	0.183294	-6.90062	5.18e-12	3.85e-10	Down	2	32522336	32530327	-	abcf2a	ATP-binding cassette%2C sub-family F (GCN20)%2C member 2a [Source:ZFIN%3BAcc:ZDB-GENE-030131-8714]	-	-	GO:0000166:nucleotide binding;GO:0005524:ATP binding;GO:0016887:ATPase activity;	K06185
ENSDARG00000060361	3999	127	1.85	153	2.13	174	2.38	12	0.22	1	0.02	17	0.28	64.4752	-3.2282	0.468153	-6.8956	5.36e-12	3.97e-10	Down	8	22276376	22305724	-	cep104	centrosomal protein 104 [Source:ZFIN%3BAcc:ZDB-GENE-060503-195]	-	-	-	K16458
ENSDARG00000044034	1468	78	3.1	88	3.34	52	1.94	1	0.05	0	0	2	0.09	29.1102	-4.77667	0.692779	-6.89494	5.39e-12	3.98e-10	Down	25	24152699	24164902	+	tmem86a	transmembrane protein 86A [Source:ZFIN%3BAcc:ZDB-GENE-050320-81]	GO:0008150:biological_process;	GO:0016020:membrane;GO:0016021:integral component of membrane;	GO:0003674:molecular_function;	-
ENSDARG00000006760	1839	123	3.9	154	4.67	159	4.73	13	0.52	1	0.05	16	0.57	62.179	-3.17545	0.460577	-6.89451	5.4e-12	3.98e-10	Down	13	26943451	27079551	+	slc24a3	solute carrier family 24 (sodium/potassium/calcium exchanger)%2C member 3 [Source:ZFIN%3BAcc:ZDB-GENE-090312-67]	GO:0006811:ion transport;GO:0055085:transmembrane transport;	GO:0005886:plasma membrane;GO:0016020:membrane;GO:0016021:integral component of membrane;	GO:0008273:calcium, potassium:sodium antiporter activity;	K13751
ENSDARG00000059738	6963	1696	14.2	1329	10.65	1450	11.4	98	1.04	22	0.27	201	1.9	641.509	-3.18466	0.462016	-6.89297	5.46e-12	4.01e-10	Down	22	3370079	3747162	-	ptprsa	protein tyrosine phosphatase%2C receptor type%2C s%2C a [Source:ZFIN%3BAcc:ZDB-GENE-020107-3]	GO:0006470:protein dephosphorylation;GO:0016311:dephosphorylation;GO:0021772:olfactory bulb development;	GO:0016020:membrane;GO:0016021:integral component of membrane;	GO:0004721:phosphoprotein phosphatase activity;GO:0004725:protein tyrosine phosphatase activity;GO:0016787:hydrolase activity;GO:0016791:phosphatase activity;	K06778
ENSDARG00000040606	5091	707	8.1	733	8.03	698	7.51	1385	20.12	685	11.6	1151	14.86	921.248	1.1893	0.172757	6.8842	5.81e-12	4.25e-10	Ups	6	56157660	56195515	+	tfap2c	transcription factor AP-2 gamma (activating enhancer binding protein 2 gamma) [Source:ZFIN%3BAcc:ZDB-GENE-041212-61]	GO:0006355:regulation of transcription, DNA-templated;GO:0014032:neural crest cell development;GO:0014036:neural crest cell fate specification;GO:0042127:regulation of cell proliferation;GO:0043049:otic placode formation;GO:0060788:ectodermal placode formation;GO:0071696:ectodermal placode development;GO:0071698:olfactory placode development;	GO:0005634:nucleus;	GO:0000977:RNA polymerase II regulatory region sequence-specific DNA binding;GO:0000981:sequence-specific DNA binding RNA polymerase II transcription factor activity;GO:0003700:sequence-specific DNA binding transcription factor activity;	K09177
ENSDARG00000037498	4681	136	1.69	84	1	89	1.04	1244	19.65	2024	37.27	460	6.46	961.025	4.10194	0.596198	6.88016	5.98e-12	4.35e-10	Ups	14	12228453	12531038	-	gria3b	glutamate receptor%2C ionotropic%2C AMPA 3b [Source:ZFIN%3BAcc:ZDB-GENE-030616-53]	GO:0006810:transport;GO:0006811:ion transport;	GO:0005886:plasma membrane;GO:0016020:membrane;GO:0016021:integral component of membrane;GO:0030054:cell junction;GO:0032281:alpha-amino-3-hydroxy-5-methyl-4-isoxazolepropionic acid selective glutamate receptor complex;GO:0045202:synapse;GO:0045211:postsynaptic membrane;	GO:0004872:receptor activity;GO:0004970:ionotropic glutamate receptor activity;GO:0004971:alpha-amino-3-hydroxy-5-methyl-4-isoxazole propionate selective glutamate receptor activity;GO:0005216:ion channel activity;GO:0005234:extracellular-glutamate-gated ion channel activity;	K05199
ENSDARG00000003145	1258	65	3.01	105	4.66	74	3.22	3	0.18	1	0.07	5	0.26	33.6371	-3.84397	0.55922	-6.8738	6.25e-12	4.54e-10	Down	10	40031942	40184692	+	CLMP	CXADR like membrane protein [Source:HGNC Symbol%3BAcc:HGNC:24039]	-	-	-	K06789
ENSDARG00000086977	2730	82	1.75	87	1.78	110	2.21	2	0.05	0	0	8	0.19	38.0674	-3.90805	0.568743	-6.87139	6.36e-12	4.59e-10	Down	7	69177873	69192104	-	atxn1l	ataxin 1-like [Source:ZFIN%3BAcc:ZDB-GENE-090908-1]	-	GO:0005737:cytoplasm;	GO:0003723:RNA binding;	-
ENSDARG00000091628	3861	213	3.22	259	3.74	259	3.67	1452	27.81	2481	55.39	1058	18.01	1291.28	3.42253	0.498091	6.87128	6.36e-12	4.59e-10	Ups	2	42189147	42222308	-	cspp1b	centrosome and spindle pole associated protein 1b [Source:ZFIN%3BAcc:ZDB-GENE-070912-619]	GO:0032467:positive regulation of cytokinesis;	GO:0000922:spindle pole;GO:0005813:centrosome;GO:0005874:microtubule;	-	K16771
ENSDARG00000043468	5569	247	2.59	204	2.04	197	1.94	980	13.01	800	12.38	577	6.81	598.159	2.51398	0.365923	6.87024	6.41e-12	4.61e-10	Ups	20	13637564	13673179	+	sytl3	synaptotagmin-like 3 [Source:ZFIN%3BAcc:ZDB-GENE-040724-150]	GO:0006886:intracellular protein transport;GO:0006887:exocytosis;GO:0006906:vesicle fusion;GO:0017158:regulation of calcium ion-dependent exocytosis;GO:0048791:calcium ion-dependent exocytosis of neurotransmitter;	GO:0005886:plasma membrane;GO:0070382:exocytic vesicle;	GO:0005509:calcium ion binding;GO:0005544:calcium-dependent phospholipid binding;GO:0017137:Rab GTPase binding;GO:0019905:syntaxin binding;GO:0030276:clathrin binding;	K17598
ENSDARG00000063050	5681	60	0.62	85	0.83	88	0.85	3	0.04	0	0	5	0.06	31.7942	-3.93393	0.572682	-6.86931	6.45e-12	4.62e-10	Down	10	9764618	9816166	+	rc3h2	ring finger and CCCH-type domains 2 [Source:ZFIN%3BAcc:ZDB-GENE-060503-694]	GO:0010608:posttranscriptional regulation of gene expression;GO:0016567:protein ubiquitination;	-	GO:0003729:mRNA binding;GO:0004842:ubiquitin-protein transferase activity;GO:0008270:zinc ion binding;GO:0046872:metal ion binding;	K15690
ENSDARG00000061850	3196	69	1.26	68	1.19	41	0.7	182	4.21	174	4.69	265	5.45	152.137	2.38889	0.347897	6.86665	6.57e-12	4.7e-10	Ups	7	20219347	20250801	+	si:dkey-19b23.13	si:dkey-19b23.13 [Source:ZFIN%3BAcc:ZDB-GENE-140106-78]	-	-	-	-
ENSDARG00000079742	6588	177	1.57	153	1.3	126	1.05	11	0.12	7	0.09	24	0.24	67.7027	-2.7602	0.402461	-6.85831	6.97e-12	4.96e-10	Down	11	10483607	10679430	-	mcf2l2	MCF.2 cell line derived transforming sequence-like 2 [Source:ZFIN%3BAcc:ZDB-GENE-100812-1]	GO:0035023:regulation of Rho protein signal transduction;GO:0035556:intracellular signal transduction;	-	GO:0005085:guanyl-nucleotide exchange factor activity;GO:0005089:Rho guanyl-nucleotide exchange factor activity;	K20685
ENSDARG00000078979	6047	225	2.17	191	1.76	167	1.51	5	0.06	3	0.04	22	0.24	81.6891	-3.51827	0.513544	-6.85095	7.34e-12	5.21e-10	Down	7	73265922	73349405	+	arhgef40	Rho guanine nucleotide exchange factor (GEF) 40 [Source:ZFIN%3BAcc:ZDB-GENE-110623-2]	GO:0035023:regulation of Rho protein signal transduction;	-	GO:0005089:Rho guanyl-nucleotide exchange factor activity;	-
ENSDARG00000103187	2840	6	0.12	6	0.12	6	0.12	37	0.96	54	1.64	77	1.78	38.059	3.63109	0.530185	6.84872	7.45e-12	5.27e-10	Ups	3	13780014	13787605	+	syce2	synaptonemal complex central element protein 2 [Source:ZFIN%3BAcc:ZDB-GENE-050512-1]	-	GO:0005575:cellular_component;	-	K19535
ENSDARG00000038422	2673	500	10.9	515	10.75	539	11.04	158	4.37	103	3.32	166	4.08	289.683	-1.23164	0.179939	-6.84473	7.66e-12	5.39e-10	Down	8	50162188	50191580	+	entpd4	ectonucleoside triphosphate diphosphohydrolase 4 [Source:ZFIN%3BAcc:ZDB-GENE-040718-116]	-	GO:0016020:membrane;GO:0016021:integral component of membrane;	GO:0016787:hydrolase activity;	K12305
ENSDARG00000030905	2345	335	8.33	326	7.75	376	8.78	540	17.03	396	14.56	751	21.05	474.543	1.31039	0.191529	6.84173	7.82e-12	5.49e-10	Ups	20	37012264	37014791	-	cited2	Cbp/p300-interacting transactivator%2C with Glu/Asp-rich carboxy-terminal domain%2C 2 [Source:ZFIN%3BAcc:ZDB-GENE-041010-141]	GO:0006355:regulation of transcription, DNA-templated;GO:0032502:developmental process;	GO:0005634:nucleus;	GO:0001105:RNA polymerase II transcription coactivator activity;	-
ENSDARG00000075015	931	21	1.31	24	1.44	28	1.65	244	19.38	227	21.02	103	7.27	139.411	3.51604	0.514035	6.84009	7.91e-12	5.53e-10	Ups	3	53221493	53230596	-	soul5	heme-binding protein soul5 [Source:ZFIN%3BAcc:ZDB-GENE-110718-2]	-	GO:0016020:membrane;GO:0016021:integral component of membrane;	-	-
ENSDARG00000015476	6320	10	0.09	9	0.08	13	0.11	49	0.57	51	0.7	78	0.81	41.2118	2.9893	0.437126	6.83852	8e-12	5.58e-10	Ups	18	19830424	19893352	+	iqch	IQ motif containing H [Source:ZFIN%3BAcc:ZDB-GENE-050419-242]	-	-	-	-
ENSDARG00000003854	7443	1039	8.14	1045	7.83	1271	9.35	130	1.29	63	0.73	269	2.38	524	-2.28067	0.333563	-6.83732	8.07e-12	5.61e-10	Down	14	918930	952589	-	acsl1b	acyl-CoA synthetase long-chain family member 1b [Source:ZFIN%3BAcc:ZDB-GENE-040801-88]	GO:0008152:metabolic process;	GO:0005575:cellular_component;	GO:0003824:catalytic activity;	K01897
ENSDARG00000096601	3061	52	0.99	39	0.71	64	1.14	431	10.41	405	11.4	193	4.14	252.654	3.31776	0.485429	6.8347	8.22e-12	5.69e-10	Ups	12	7485180	7551113	-	FAM13C	si:ch73-51i5.2 [Source:ZFIN%3BAcc:ZDB-GENE-121214-333]	-	-	-	-
ENSDARG00000073761	2370	80	1.97	92	2.17	107	2.47	5	0.16	2	0.07	11	0.31	39.7208	-3.20411	0.468922	-6.83292	8.32e-12	5.74e-10	Down	5	3619704	3650110	-	MYO19	si:ch1073-26e8.3 [Source:ZFIN%3BAcc:ZDB-GENE-141212-249]	-	-	-	-
ENSDARG00000013863	1699	649	22.27	550	18.06	541	17.43	2490	108.38	3357	170.31	2035	78.74	2035.16	2.86298	0.419014	6.83266	8.34e-12	5.74e-10	Ups	19	40748151	40760823	+	fam133b	family with sequence similarity 133%2C member B [Source:ZFIN%3BAcc:ZDB-GENE-060503-229]	GO:0008150:biological_process;	GO:0005575:cellular_component;	GO:0003674:molecular_function;	-
ENSDARG00000038018	2484	0	0	0	0	1	0.02	244	7.26	80	2.78	12	0.32	69.6484	6.04279	0.884944	6.82844	8.58e-12	5.89e-10	Ups	12	34795893	34800811	+	prph2a	peripherin 2a (retinal degeneration%2C slow) [Source:ZFIN%3BAcc:ZDB-GENE-000616-8]	GO:0007166:cell surface receptor signaling pathway;GO:0007601:visual perception;	GO:0005887:integral component of plasma membrane;GO:0016020:membrane;GO:0016021:integral component of membrane;	-	K17343
ENSDARG00000021895	3249	95	1.7	93	1.6	115	1.94	0	0	0	0	7	0.14	40.6982	-4.35739	0.639795	-6.81061	9.72e-12	6.63e-10	Down	13	48766403	48854203	-	disc1	disrupted in schizophrenia 1 [Source:ZFIN%3BAcc:ZDB-GENE-090122-1]	GO:0001755:neural crest cell migration;GO:0007399:nervous system development;GO:0007420:brain development;GO:0010001:glial cell differentiation;GO:0010470:regulation of gastrulation;GO:0021755:eurydendroid cell differentiation;GO:0021778:oligodendrocyte cell fate specification;GO:0048701:embryonic cranial skeleton morphogenesis;GO:0060027:convergent extension involved in gastrulation;GO:0060351:c…	-	-	K16534
ENSDARG00000032737	4599	251	3.18	209	2.53	237	2.82	2666	42.87	4617	86.53	938	13.41	2143.03	4.0826	0.599688	6.80787	9.91e-12	6.74e-10	Ups	5	22848561	22925441	-	gria3a	glutamate receptor%2C ionotropic%2C AMPA 3a [Source:ZFIN%3BAcc:ZDB-GENE-020125-5]	GO:0006810:transport;GO:0006811:ion transport;	GO:0005886:plasma membrane;GO:0016020:membrane;GO:0016021:integral component of membrane;GO:0030054:cell junction;GO:0032281:alpha-amino-3-hydroxy-5-methyl-4-isoxazolepropionic acid selective glutamate receptor complex;GO:0045202:synapse;GO:0045211:postsynaptic membrane;	GO:0004872:receptor activity;GO:0004970:ionotropic glutamate receptor activity;GO:0004971:alpha-amino-3-hydroxy-5-methyl-4-isoxazole propionate selective glutamate receptor activity;GO:0005216:ion channel activity;GO:0005234:extracellular-glutamate-gated ion channel activity;	K05199
ENSDARG00000055118	2031	265	7.61	225	6.18	254	6.85	49	1.78	27	1.15	68	2.2	125.198	-1.75681	0.258148	-6.80543	1.01e-11	6.83e-10	Down	16	25620961	25633706	+	mylipb	myosin regulatory light chain interacting protein b [Source:ZFIN%3BAcc:ZDB-GENE-061027-67]	GO:0007275:multicellular organismal development;GO:0007369:gastrulation;GO:0030178:negative regulation of Wnt signaling pathway;GO:0031032:actomyosin structure organization;GO:0042787:protein ubiquitination involved in ubiquitin-dependent protein catabolic process;	GO:0005737:cytoplasm;GO:0005829:cytosol;GO:0005856:cytoskeleton;	GO:0004842:ubiquitin-protein transferase activity;GO:0005200:structural constituent of cytoskeleton;GO:0008270:zinc ion binding;GO:0008766:UDP-N-acetylmuramoylalanyl-D-glutamyl-2,6-diaminopimelate-D-alanyl-D-alanine ligase activity;GO:0016874:ligase activity;GO:0018169:ribosomal S6-glutamic acid ligase activity;GO:0043773:coenzyme F420-0 gamma-glutamyl ligase activity;GO:0043774:coenzyme F420-2 a…	K10637
ENSDARG00000067912	2707	135	2.91	110	2.27	127	2.57	12	0.33	5	0.16	21	0.51	55.6608	-2.63039	0.386694	-6.80224	1.03e-11	6.96e-10	Down	16	52212434	52334068	+	MAN1C1	si:ch73-373m9.1 [Source:ZFIN%3BAcc:ZDB-GENE-110411-115]	-	-	-	K01230
ENSDARG00000040314	1621	978	35.17	1251	43.05	1164	39.32	314	14.32	186	9.89	406	16.46	622.396	-1.30216	0.191481	-6.80045	1.04e-11	7.03e-10	Down	15	504337	510804	-	psph	phosphoserine phosphatase [Source:ZFIN%3BAcc:ZDB-GENE-050809-127]	GO:0006564:L-serine biosynthetic process;GO:0008152:metabolic process;	GO:0005737:cytoplasm;	GO:0000287:magnesium ion binding;GO:0004647:phosphoserine phosphatase activity;GO:0016791:phosphatase activity;	K01079
ENSDARG00000104204	2352	5	0.12	3	0.07	0	0	177	5.57	279	10.22	39	1.09	124.975	5.48021	0.806007	6.79921	1.05e-11	7.07e-10	Ups	11	15010648	15032905	-	slc1a8a	solute carrier family 1 (glutamate transporter)%2C member 8a [Source:ZFIN%3BAcc:ZDB-GENE-101111-8]	GO:0006810:transport;	GO:0016020:membrane;GO:0016021:integral component of membrane;	GO:0015293:symporter activity;	-
ENSDARG00000009447	1040	13272	743.93	14346	769.41	13554	713.56	4802	341.45	2071	171.64	5067	320.28	7690.82	-1.2155	0.178817	-6.79747	1.06e-11	7.13e-10	Down	6	10595417	10600495	-	atp5g3b	ATP synthase%2C H+ transporting%2C mitochondrial F0 complex%2C subunit c3 (subunit 9) b [Source:ZFIN%3BAcc:ZDB-GENE-020814-1]	GO:0006810:transport;GO:0006811:ion transport;GO:0015986:ATP synthesis coupled proton transport;GO:0015991:ATP hydrolysis coupled proton transport;GO:0015992:proton transport;	GO:0000276:mitochondrial proton-transporting ATP synthase complex, coupling factor F(o);GO:0016020:membrane;GO:0016021:integral component of membrane;GO:0033177:proton-transporting two-sector ATPase complex, proton-transporting domain;GO:0045263:proton-transporting ATP synthase complex, coupling factor F(o);	GO:0008289:lipid binding;GO:0015078:hydrogen ion transmembrane transporter activity;GO:0046933:proton-transporting ATP synthase activity, rotational mechanism;	K02128
ENSDARG00000074644	1552	116	4.36	78	2.8	89	3.14	7	0.33	0	0	7	0.3	39.3468	-3.53984	0.520946	-6.79503	1.08e-11	7.23e-10	Down	14	1761759	1881384	-	SPOCK1	sparc/osteonectin%2C cwcv and kazal-like domains proteoglycan (testican) 1 [Source:HGNC Symbol%3BAcc:HGNC:11251]	-	-	-	-
ENSDARG00000025728	5183	208	2.34	121	1.3	100	1.06	2503	35.71	3946	65.62	605	7.67	1817.4	4.42125	0.650825	6.7933	1.1e-11	7.3e-10	Ups	5	28997788	29043468	-	grin1b	glutamate receptor%2C ionotropic%2C N-methyl D-aspartate 1b [Source:ZFIN%3BAcc:ZDB-GENE-051202-2]	GO:0006810:transport;GO:0006811:ion transport;	GO:0005886:plasma membrane;GO:0016020:membrane;GO:0016021:integral component of membrane;GO:0017146:N-methyl-D-aspartate selective glutamate receptor complex;GO:0030054:cell junction;GO:0045202:synapse;GO:0045211:postsynaptic membrane;	GO:0004872:receptor activity;GO:0004970:ionotropic glutamate receptor activity;GO:0004972:N-methyl-D-aspartate selective glutamate receptor activity;GO:0005216:ion channel activity;GO:0005234:extracellular-glutamate-gated ion channel activity;	K05208
ENSDARG00000057575	1767	891	29.39	799	25.22	819	25.38	276	11.55	179	8.73	301	11.2	480.724	-1.10302	0.162379	-6.79286	1.1e-11	7.3e-10	Down	11	24052514	24060085	+	pnp4a	purine nucleoside phosphorylase 4a [Source:ZFIN%3BAcc:ZDB-GENE-040625-83]	GO:0006139:nucleobase-containing compound metabolic process;GO:0009116:nucleoside metabolic process;GO:0043101:purine-containing compound salvage;	GO:0005737:cytoplasm;	GO:0003824:catalytic activity;GO:0004731:purine-nucleoside phosphorylase activity;GO:0016740:transferase activity;GO:0016757:transferase activity, transferring glycosyl groups;GO:0016763:transferase activity, transferring pentosyl groups;	-
ENSDARG00000042529	2586	26	0.59	37	0.8	70	1.48	1056	30.2	535	17.83	182	4.63	397.816	4.05378	0.596877	6.79165	1.11e-11	7.34e-10	Ups	8	25206451	25228145	-	gnat2	guanine nucleotide binding protein (G protein)%2C alpha transducing activity polypeptide 2 [Source:ZFIN%3BAcc:ZDB-GENE-011128-10]	GO:0001580:detection of chemical stimulus involved in sensory perception of bitter taste;GO:0007165:signal transduction;GO:0007186:G-protein coupled receptor signaling pathway;GO:0007188:adenylate cyclase-modulating G-protein coupled receptor signaling pathway;GO:0050908:detection of light stimulus involved in visual perception;	GO:0001750:photoreceptor outer segment;GO:0001917:photoreceptor inner segment;GO:0005834:heterotrimeric G-protein complex;	GO:0000166:nucleotide binding;GO:0001664:G-protein coupled receptor binding;GO:0003924:GTPase activity;GO:0004871:signal transducer activity;GO:0005525:GTP binding;GO:0019001:guanyl nucleotide binding;GO:0031683:G-protein beta/gamma-subunit complex binding;	K04631
ENSDARG00000014973	4076	87	1.24	45	0.62	53	0.71	768	13.93	1547	32.71	315	5.08	689.882	4.28807	0.631992	6.78501	1.16e-11	7.66e-10	Ups	24	29288521	29538493	+	ntng1a	netrin g1a [Source:ZFIN%3BAcc:ZDB-GENE-091118-13]	-	-	-	K07522
ENSDARG00000104934	1994	64	1.87	68	1.9	72	1.98	3	0.11	0	0	5	0.16	28.0025	-3.77432	0.556599	-6.78105	1.19e-11	7.85e-10	Down	25	32560633	32592852	+	tln2b	talin 2b [Source:ZFIN%3BAcc:ZDB-GENE-130325-1]	GO:0007016:cytoskeletal anchoring at plasma membrane;GO:0007155:cell adhesion;	GO:0001726:ruffle;GO:0005925:focal adhesion;	GO:0003779:actin binding;GO:0005200:structural constituent of cytoskeleton;GO:0051015:actin filament binding;	-
ENSDARG00000077377	4459	72	0.94	78	0.98	73	0.9	224	3.71	167	3.23	187	2.76	150.52	2.00624	0.296121	6.77506	1.24e-11	8.16e-10	Ups	20	27341298	27384730	+	PRIMA1	si:dkey-85n7.6 [Source:ZFIN%3BAcc:ZDB-GENE-110411-62]	-	GO:0016020:membrane;GO:0016021:integral component of membrane;	-	-
ENSDARG00000069765	7406	31	0.24	25	0.19	22	0.16	379	3.78	551	6.41	120	1.07	267.055	4.19038	0.61921	6.7673	1.31e-11	8.58e-10	Ups	16	45557128	45724504	+	syngap1b	synaptic Ras GTPase activating protein 1b [Source:ZFIN%3BAcc:ZDB-GENE-100921-2]	GO:0007165:signal transduction;GO:0036269:swimming behavior;GO:0043087:regulation of GTPase activity;GO:0046580:negative regulation of Ras protein signal transduction;GO:0048854:brain morphogenesis;	GO:0005737:cytoplasm;GO:0031235:intrinsic component of the cytoplasmic side of the plasma membrane;	GO:0005096:GTPase activator activity;	K17631
ENSDARG00000103823	917	70	4.45	72	4.38	97	5.79	1	0.08	0	0	6	0.43	32.3321	-4.09422	0.605584	-6.76077	1.37e-11	8.95e-10	Down	9	52126813	52225580	+	CABZ01087906.1	-	-	-	-	-
ENSDARG00000102619	1537	21	0.8	25	0.91	19	0.68	101	4.86	92	5.16	89	3.81	69.1715	2.71088	0.401273	6.75569	1.42e-11	9.21e-10	Ups	22	2179697	2190550	+	si:dkeyp-79b7.13	si:dkeyp-79b7.13 [Source:ZFIN%3BAcc:ZDB-GENE-141216-222]	-	-	-	-
ENSDARG00000007398	6135	66	0.63	53	0.48	79	0.71	3	0.04	0	0	2	0.02	26.6729	-4.21145	0.623394	-6.75568	1.42e-11	9.21e-10	Down	7	9281104	9471856	-	lrrk1	leucine-rich repeat kinase 1 [Source:ZFIN%3BAcc:ZDB-GENE-101019-2]	GO:0006468:protein phosphorylation;GO:0007264:small GTPase mediated signal transduction;	-	GO:0004672:protein kinase activity;GO:0005524:ATP binding;GO:0005525:GTP binding;	K08843
ENSDARG00000075165	2284	134	3.42	149	3.64	135	3.24	12	0.39	2	0.08	20	0.58	60.6645	-2.95676	0.437689	-6.75539	1.42e-11	9.21e-10	Down	13	47543660	47548321	+	FO082031.1	-	-	-	-	-
ENSDARG00000063922	519	1631	183.2	1712	183.99	1682	177.44	13216	1883.08	32236	5353.64	8999	1139.84	14434.8	3.99985	0.59228	6.75331	1.45e-11	9.32e-10	Ups	MT	14714	15232	-	mt-nd6	NADH dehydrogenase 6%2C mitochondrial [Source:ZFIN%3BAcc:ZDB-GENE-011205-13]	-	-	-	K03884
ENSDARG00000103011	3547	552	9.07	499	7.85	532	8.21	184	3.84	90	2.19	172	3.19	294.954	-1.22105	0.180979	-6.74695	1.51e-11	9.71e-10	Down	18	3936	11926	-	WHAMM	WAS protein homolog associated with actin%2C golgi membranes and microtubules [Source:HGNC Symbol%3BAcc:HGNC:30493]	-	-	-	-
ENSDARG00000025350	1018	7325	419.46	9047	495.7	8107	436.03	2666	193.66	1198	101.43	2924	188.82	4515.94	-1.27632	0.189234	-6.74467	1.53e-11	9.83e-10	Down	1	51087487	51095498	+	prdx2	peroxiredoxin 2 [Source:ZFIN%3BAcc:ZDB-GENE-030326-2]	GO:0045454:cell redox homeostasis;GO:0055114:oxidation-reduction process;	-	GO:0016209:antioxidant activity;GO:0016491:oxidoreductase activity;GO:0051920:peroxiredoxin activity;	K03386
ENSDARG00000034907	1658	80	2.81	65	2.19	68	2.25	5	0.22	0	0	1	0.04	28.889	-4.10736	0.60933	-6.74078	1.58e-11	1.01e-09	Down	16	34568947	34578775	+	paqr7b	progestin and adipoQ receptor family member VII%2C b [Source:ZFIN%3BAcc:ZDB-GENE-030728-2]	GO:0000187:activation of MAPK activity;GO:0001556:oocyte maturation;GO:0007165:signal transduction;GO:0007194:negative regulation of adenylate cyclase activity;GO:0007275:multicellular organismal development;GO:0030154:cell differentiation;GO:0048477:oogenesis;GO:0048545:response to steroid hormone;	GO:0005886:plasma membrane;GO:0016020:membrane;GO:0016021:integral component of membrane;	GO:0003707:steroid hormone receptor activity;GO:0005496:steroid binding;GO:0008289:lipid binding;	-
ENSDARG00000015970	6279	288	2.67	412	3.66	400	3.49	36	0.42	9	0.12	59	0.62	162.522	-2.79023	0.414333	-6.73427	1.65e-11	1.05e-09	Down	23	31349432	31419955	-	phip	pleckstrin homology domain interacting protein [Source:ZFIN%3BAcc:ZDB-GENE-050208-261]	GO:0006357:regulation of transcription from RNA polymerase II promoter;GO:0007010:cytoskeleton organization;GO:0008286:insulin receptor signaling pathway;GO:0008360:regulation of cell shape;	GO:0005634:nucleus;	GO:0005158:insulin receptor binding;	K11797
ENSDARG00000103260	2182	0	0	6	0.15	13	0.33	149	5.05	187	7.39	126	3.8	107.003	4.68173	0.696277	6.72395	1.77e-11	1.12e-09	Ups	21	29143192	29149433	+	si:ch211-57b15.1	si:ch211-57b15.1 [Source:ZFIN%3BAcc:ZDB-GENE-141210-17]	-	-	-	-
ENSDARG00000098832	1981	477	14.04	497	13.99	527	14.57	6	0.22	7	0.3	48	1.59	207.21	-3.79793	0.565561	-6.71533	1.88e-11	1.19e-09	Down	18	6551969	6650101	+	fam168a	family with sequence similarity 168%2C member A [Source:ZFIN%3BAcc:ZDB-GENE-060825-128]	GO:0008150:biological_process;	GO:0005575:cellular_component;	GO:0003674:molecular_function;	-
ENSDARG00000042821	2064	328	9.26	374	10.11	348	9.23	74	2.65	42	1.75	108	3.44	180.868	-1.62686	0.242437	-6.71044	1.94e-11	1.23e-09	Down	9	1587384	1637817	-	agps	alkylglycerone phosphate synthase [Source:ZFIN%3BAcc:ZDB-GENE-031118-14]	GO:0008610:lipid biosynthetic process;GO:0055114:oxidation-reduction process;	-	GO:0003824:catalytic activity;GO:0008609:alkylglycerone-phosphate synthase activity;GO:0016491:oxidoreductase activity;GO:0016614:oxidoreductase activity, acting on CH-OH group of donors;GO:0050660:flavin adenine dinucleotide binding;	K00803
ENSDARG00000043448	2694	143	3.09	109	2.26	123	2.5	1128	30.96	691	22.11	348	8.49	517.428	3.08814	0.46047	6.70651	1.99e-11	1.26e-09	Ups	15	40161318	40181831	+	itm2ca	integral membrane protein 2Ca [Source:ZFIN%3BAcc:ZDB-GENE-040718-284]	GO:0007399:nervous system development;GO:0042985:negative regulation of amyloid precursor protein biosynthetic process;	GO:0005794:Golgi apparatus;GO:0005886:plasma membrane;GO:0016020:membrane;GO:0016021:integral component of membrane;GO:0070062:extracellular exosome;	GO:0001540:beta-amyloid binding;	K18265
ENSDARG00000013966	1124	1273	66.02	1342	66.6	1267	61.72	449	29.54	184	14.11	455	26.61	717.314	-1.26155	0.188248	-6.70153	2.06e-11	1.3e-09	Down	20	16984745	17007040	-	psma6b	proteasome subunit alpha 6b [Source:ZFIN%3BAcc:ZDB-GENE-040718-329]	GO:0006508:proteolysis;GO:0006511:ubiquitin-dependent protein catabolic process;GO:0051603:proteolysis involved in cellular protein catabolic process;	GO:0000502:proteasome complex;GO:0005634:nucleus;GO:0005737:cytoplasm;GO:0005839:proteasome core complex;GO:0019773:proteasome core complex, alpha-subunit complex;	GO:0004175:endopeptidase activity;GO:0004298:threonine-type endopeptidase activity;GO:0008233:peptidase activity;GO:0016787:hydrolase activity;	K02730
ENSDARG00000029916	1960	59	1.75	59	1.68	62	1.73	3	0.11	0	0	2	0.07	24.3818	-4.1062	0.613911	-6.68859	2.25e-11	1.41e-09	Down	6	58412770	58485852	+	KCNQ2	potassium voltage-gated channel subfamily Q member 2 [Source:HGNC Symbol%3BAcc:HGNC:6296]	-	-	-	K04927
ENSDARG00000053650	2194	22	0.58	18	0.46	19	0.47	88	2.97	91	3.58	87	2.61	65.4568	2.76976	0.414542	6.6815	2.37e-11	1.48e-09	Ups	7	29189910	29192103	+	foxb1b	forkhead box B1b [Source:ZFIN%3BAcc:ZDB-GENE-990415-77]	GO:0006355:regulation of transcription, DNA-templated;GO:0007420:brain development;	GO:0005634:nucleus;	GO:0000981:sequence-specific DNA binding RNA polymerase II transcription factor activity;GO:0003677:DNA binding;GO:0003700:sequence-specific DNA binding transcription factor activity;GO:0043565:sequence-specific DNA binding;	-
ENSDARG00000104700	1481	185	7.28	203	7.65	209	7.73	3	0.15	0	0	16	0.71	81.1725	-4.08134	0.611494	-6.67437	2.48e-11	1.55e-09	Down	6	870359	886002	+	acvr2ab	activin A receptor%2C type IIAb [Source:ZFIN%3BAcc:ZDB-GENE-120215-23]	GO:0006468:protein phosphorylation;GO:0007178:transmembrane receptor protein serine/threonine kinase signaling pathway;	GO:0016020:membrane;GO:0016021:integral component of membrane;	GO:0004672:protein kinase activity;GO:0004675:transmembrane receptor protein serine/threonine kinase activity;GO:0004702:receptor signaling protein serine/threonine kinase activity;GO:0005524:ATP binding;	-
ENSDARG00000058206	2296	1468	37.27	1119	27.18	949	22.63	249	8.02	81	3.04	262	7.5	574.167	-2.00673	0.300784	-6.67166	2.53e-11	1.57e-09	Down	14	11151486	11154988	+	si:ch211-153b23.5	si:ch211-153b23.5 [Source:ZFIN%3BAcc:ZDB-GENE-030131-9744]	-	-	-	-
ENSDARG00000027529	1413	2058	84.9	2557	100.94	2758	106.87	170	8.9	132	8.05	512	23.82	1117.22	-2.55405	0.382822	-6.67164	2.53e-11	1.57e-09	Down	3	25880611	25886721	-	hmox1a	heme oxygenase 1a [Source:ZFIN%3BAcc:ZDB-GENE-030131-3102]	GO:0001666:response to hypoxia;GO:0006788:heme oxidation;GO:0006979:response to oxidative stress;GO:0042167:heme catabolic process;GO:0055072:iron ion homeostasis;GO:0055114:oxidation-reduction process;GO:0071466:cellular response to xenobiotic stimulus;	GO:0005886:plasma membrane;	GO:0004392:heme oxygenase (decyclizing) activity;GO:0020037:heme binding;GO:0046872:metal ion binding;	K00510
ENSDARG00000097179	908	9	0.58	6	0.37	5	0.3	99	8.06	295	28	68	4.92	122.534	4.74033	0.710891	6.66816	2.59e-11	1.6e-09	Ups	15	11380930	11382679	+	si:ch211-197c20.3	si:ch211-197c20.3 [Source:ZFIN%3BAcc:ZDB-GENE-131121-558]	-	-	-	-
ENSDARG00000003127	2532	994	22.89	857	18.88	962	20.8	2108	61.57	1668	56.78	1855	48.16	1554.87	1.66557	0.24978	6.66814	2.59e-11	1.6e-09	Ups	21	32424190	32434541	-	zgc:123105	zgc:123105 [Source:ZFIN%3BAcc:ZDB-GENE-051113-272]	GO:0055114:oxidation-reduction process;	GO:0005737:cytoplasm;	GO:0008748:N-ethylmaleimide reductase activity;GO:0016491:oxidoreductase activity;GO:0043738:reduced coenzyme F420 dehydrogenase activity;GO:0043826:sulfur oxygenase reductase activity;GO:0043883:malolactic enzyme activity;GO:0043914:NADPH:sulfur oxidoreductase activity;GO:0052693:epoxyqueuosine reductase activity;	-
ENSDARG00000078762	939	82	5.09	67	3.98	84	4.9	7	0.55	1	0.09	7	0.49	33.0967	-3.19607	0.479348	-6.66753	2.6e-11	1.6e-09	Down	9	53068538	53069829	-	tmem169b	transmembrane protein 169b [Source:ZFIN%3BAcc:ZDB-GENE-141211-51]	-	GO:0016020:membrane;GO:0016021:integral component of membrane;	-	-
ENSDARG00000056554	4116	152	2.15	141	1.91	139	1.85	29	0.52	11	0.23	22	0.35	68.5617	-2.15601	0.323406	-6.66658	2.62e-11	1.61e-09	Down	23	22340823	22498706	+	rap1gap	RAP1 GTPase activating protein [Source:ZFIN%3BAcc:ZDB-GENE-080402-9]	GO:0051056:regulation of small GTPase mediated signal transduction;	-	GO:0005096:GTPase activator activity;GO:0030695:GTPase regulator activity;	K17700
ENSDARG00000062884	2728	66	1.41	75	1.53	53	1.06	0	0	1	0.03	3	0.07	26.2288	-4.3712	0.655922	-6.6642	2.66e-11	1.63e-09	Down	6	9306909	9329987	-	map3k2	mitogen-activated protein kinase kinase kinase 2 [Source:ZFIN%3BAcc:ZDB-GENE-120215-96]	GO:0006468:protein phosphorylation;	GO:0005737:cytoplasm;	GO:0004672:protein kinase activity;GO:0004702:receptor signaling protein serine/threonine kinase activity;GO:0005524:ATP binding;	K04420
ENSDARG00000089791	3778	333	5.14	215	3.17	223	3.23	824	16.13	790	18.02	745	12.96	610.972	2.27258	0.341258	6.65942	2.75e-11	1.68e-09	Ups	19	13017538	13048458	-	slc25a32a	solute carrier family 25 (mitochondrial folate carrier)%2C member 32a [Source:ZFIN%3BAcc:ZDB-GENE-040426-758]	GO:0006810:transport;GO:0055085:transmembrane transport;	GO:0016020:membrane;GO:0016021:integral component of membrane;	-	K15115
ENSDARG00000026979	3420	265	4.52	279	4.55	328	5.25	60	1.3	18	0.45	64	1.23	140.358	-2.02939	0.30478	-6.65854	2.77e-11	1.68e-09	Down	5	64185936	64201962	-	krt1-c5	keratin%2C type 1%2C gene c5 [Source:ZFIN%3BAcc:ZDB-GENE-060316-3]	-	GO:0005882:intermediate filament;	GO:0005198:structural molecule activity;	-
ENSDARG00000003420	1880	77	2.39	56	1.66	76	2.21	189	7.43	150	6.88	190	6.64	137.701	1.96733	0.295545	6.65662	2.8e-11	1.7e-09	Ups	18	40496137	40518814	-	chrna5	cholinergic receptor%2C nicotinic%2C alpha 5 [Source:ZFIN%3BAcc:ZDB-GENE-050417-440]	GO:0006810:transport;GO:0006811:ion transport;GO:0007271:synaptic transmission, cholinergic;GO:0007274:neuromuscular synaptic transmission;GO:0035094:response to nicotine;GO:0098655:cation transmembrane transport;	GO:0005886:plasma membrane;GO:0005892:acetylcholine-gated channel complex;GO:0016020:membrane;GO:0016021:integral component of membrane;GO:0030054:cell junction;GO:0045202:synapse;GO:0045211:postsynaptic membrane;	GO:0004889:acetylcholine-activated cation-selective channel activity;GO:0005216:ion channel activity;GO:0005230:extracellular ligand-gated ion channel activity;GO:0015464:acetylcholine receptor activity;GO:0042166:acetylcholine binding;	K04807
ENSDARG00000033832	2500	392	9.14	486	10.84	479	10.49	1542	45.61	1367	47.13	1104	29.03	1050.6	2.23608	0.336006	6.65488	2.84e-11	1.72e-09	Ups	8	11042866	11074353	-	ampd1	adenosine monophosphate deaminase 1 (isoform M) [Source:ZFIN%3BAcc:ZDB-GENE-040426-1906]	GO:0009168:purine ribonucleoside monophosphate biosynthetic process;GO:0032264:IMP salvage;	GO:0005575:cellular_component;	GO:0003876:AMP deaminase activity;GO:0019239:deaminase activity;	K01490
ENSDARG00000037905	11056	472	2.49	394	1.99	386	1.91	3538	23.66	6547	51.04	1679	9.98	3087.47	3.81331	0.574113	6.64209	3.09e-11	1.87e-09	Ups	3	33637649	33771975	-	cacna1aa	calcium channel%2C voltage-dependent%2C P/Q type%2C alpha 1A subunit%2C a [Source:ZFIN%3BAcc:ZDB-GENE-040724-26]	GO:0006810:transport;GO:0006811:ion transport;GO:0006816:calcium ion transport;GO:0034765:regulation of ion transmembrane transport;GO:0055085:transmembrane transport;GO:0070588:calcium ion transmembrane transport;GO:0086010:membrane depolarization during action potential;	GO:0005886:plasma membrane;GO:0005891:voltage-gated calcium channel complex;GO:0016020:membrane;GO:0016021:integral component of membrane;	GO:0005216:ion channel activity;GO:0005244:voltage-gated ion channel activity;GO:0005245:voltage-gated calcium channel activity;GO:0005262:calcium channel activity;GO:0008331:high voltage-gated calcium channel activity;	-
ENSDARG00000097770	2039	29	0.83	17	0.47	55	1.48	299	10.84	114	4.82	184	5.93	130.649	3.00662	0.453181	6.63447	3.26e-11	1.96e-09	Ups	15	23864196	23866234	+	si:ch211-167j9.4	si:ch211-167j9.4 [Source:ZFIN%3BAcc:ZDB-GENE-131121-196]	-	-	-	-
ENSDARG00000009733	5229	361	4.02	350	3.73	360	3.77	22	0.31	1	0.02	33	0.41	149.548	-3.54752	0.534885	-6.6323	3.3e-11	1.98e-09	Down	11	2786076	2904713	+	kif21b	kinesin family member 21B [Source:ZFIN%3BAcc:ZDB-GENE-130530-537]	GO:0007018:microtubule-based movement;	GO:0005871:kinesin complex;	GO:0000166:nucleotide binding;GO:0003777:microtubule motor activity;GO:0005524:ATP binding;GO:0008017:microtubule binding;GO:0016887:ATPase activity;	K10395
ENSDARG00000096988	3889	11	0.16	5	0.07	5	0.07	42	0.8	66	1.46	97	1.64	46.29	3.66722	0.553379	6.62697	3.43e-11	2.05e-09	Ups	11	17822253	17828818	+	cishb	-	-	-	-	-
ENSDARG00000102986	3527	214	3.54	309	4.89	377	5.85	6	0.13	7	0.17	33	0.62	126.059	-3.49327	0.527158	-6.6266	3.43e-11	2.05e-09	Down	14	3170816	3202049	-	csf1ra	colony stimulating factor 1 receptor%2C a [Source:ZFIN%3BAcc:ZDB-GENE-001205-1]	GO:0002376:immune system process;GO:0006468:protein phosphorylation;GO:0006954:inflammatory response;GO:0007169:transmembrane receptor protein tyrosine kinase signaling pathway;GO:0010759:positive regulation of macrophage chemotaxis;GO:0014004:microglia differentiation;GO:0016310:phosphorylation;GO:0019221:cytokine-mediated signaling pathway;GO:0030318:melanocyte differentiation;GO:0036035:osteoc…	GO:0005886:plasma membrane;GO:0016020:membrane;GO:0016021:integral component of membrane;	GO:0000166:nucleotide binding;GO:0004672:protein kinase activity;GO:0004713:protein tyrosine kinase activity;GO:0004714:transmembrane receptor protein tyrosine kinase activity;GO:0005524:ATP binding;GO:0016301:kinase activity;GO:0016740:transferase activity;GO:0019955:cytokine binding;	K05090
ENSDARG00000075580	2523	169	3.9	163	3.6	175	3.8	16	0.47	2	0.07	24	0.63	73.5824	-2.94439	0.444403	-6.62549	3.46e-11	2.06e-09	Down	5	36531665	36647558	-	lrch2	leucine-rich repeats and calponin homology (CH) domain containing 2 [Source:ZFIN%3BAcc:ZDB-GENE-080114-1]	-	-	-	-
ENSDARG00000052654	1831	123	3.92	153	4.66	144	4.31	20	0.81	3	0.14	17	0.61	62.1355	-2.73899	0.41343	-6.62504	3.47e-11	2.06e-09	Down	12	21677911	21918131	-	thrab	thyroid hormone receptor alpha b [Source:ZFIN%3BAcc:ZDB-GENE-060613-1]	GO:0006351:transcription, DNA-templated;GO:0006355:regulation of transcription, DNA-templated;GO:0043401:steroid hormone mediated signaling pathway;GO:0048384:retinoic acid receptor signaling pathway;	GO:0005634:nucleus;	GO:0003677:DNA binding;GO:0003700:sequence-specific DNA binding transcription factor activity;GO:0003707:steroid hormone receptor activity;GO:0003708:retinoic acid receptor activity;GO:0004887:thyroid hormone receptor activity;GO:0008270:zinc ion binding;GO:0043565:sequence-specific DNA binding;GO:0046872:metal ion binding;	K05547
ENSDARG00000068745	7440	312	2.44	283	2.12	274	2.02	2393	23.79	3207	37.15	967	8.54	1684.84	3.52308	0.531799	6.62483	3.48e-11	2.06e-09	Ups	2	24521355	24596685	+	si:dkey-77a20.5	si:dkey-77a20.5 [Source:ZFIN%3BAcc:ZDB-GENE-070912-581]	GO:0000226:microtubule cytoskeleton organization;GO:0031175:neuron projection development;	GO:0005737:cytoplasm;GO:0005856:cytoskeleton;GO:0005874:microtubule;GO:0005875:microtubule associated complex;GO:0043005:neuron projection;	GO:0008017:microtubule binding;GO:0015631:tubulin binding;	K10431
ENSDARG00000100041	2773	2	0.04	3	0.06	0	0	88	2.35	152	4.72	29	0.69	67.952	5.30471	0.800869	6.6237	3.5e-11	2.07e-09	Ups	7	71786414	71789463	-	si:ch1073-235m4.3	si:ch1073-235m4.3 [Source:ZFIN%3BAcc:ZDB-GENE-141216-217]	-	-	-	-
ENSDARG00000037496	3839	61	0.93	32	0.46	67	0.96	607	11.69	1382	31.03	274	4.69	600.477	4.27582	0.645887	6.62007	3.59e-11	2.12e-09	Ups	15	44475744	44790596	-	gria4a	glutamate receptor%2C ionotropic%2C AMPA 4a [Source:ZFIN%3BAcc:ZDB-GENE-020125-7]	GO:0006810:transport;GO:0006811:ion transport;	GO:0005886:plasma membrane;GO:0016020:membrane;GO:0016021:integral component of membrane;GO:0030054:cell junction;GO:0030425:dendrite;GO:0032281:alpha-amino-3-hydroxy-5-methyl-4-isoxazolepropionic acid selective glutamate receptor complex;GO:0043025:neuronal cell body;GO:0045202:synapse;GO:0045211:postsynaptic membrane;	GO:0004872:receptor activity;GO:0004970:ionotropic glutamate receptor activity;GO:0004971:alpha-amino-3-hydroxy-5-methyl-4-isoxazole propionate selective glutamate receptor activity;GO:0005216:ion channel activity;GO:0005234:extracellular-glutamate-gated ion channel activity;	K05200
ENSDARG00000063069	3937	279	4.13	280	3.97	324	4.51	68	1.28	21	0.46	68	1.14	144.793	-1.90378	0.288486	-6.59919	4.13e-11	2.43e-09	Down	8	9660526	9753685	+	gripap1	GRIP1 associated protein 1 [Source:ZFIN%3BAcc:ZDB-GENE-070112-922]	GO:0008150:biological_process;	GO:0005575:cellular_component;	GO:0003674:molecular_function;	-
ENSDARG00000079586	3400	14	0.24	15	0.25	13	0.21	286	6.22	280	7.1	58	1.12	151.9	4.22254	0.640845	6.58902	4.43e-11	2.6e-09	Ups	14	21874802	21976602	+	gabrb2	gamma-aminobutyric acid (GABA) A receptor%2C beta 2 [Source:ZFIN%3BAcc:ZDB-GENE-030131-8196]	GO:0006810:transport;GO:0006811:ion transport;	GO:0005886:plasma membrane;GO:0016020:membrane;GO:0016021:integral component of membrane;GO:0030054:cell junction;GO:0045202:synapse;GO:1902711:GABA-A receptor complex;	GO:0004890:GABA-A receptor activity;GO:0005216:ion channel activity;GO:0005230:extracellular ligand-gated ion channel activity;	K05181
ENSDARG00000099619	4618	353	4.46	381	4.6	398	4.72	118	1.89	66	1.23	119	1.69	208.411	-1.28321	0.194879	-6.58464	4.56e-11	2.65e-09	Down	1	58487923	58499734	+	CABZ01083166.1	-	-	-	-	-
ENSDARG00000078890	10955	1003	5.34	884	4.5	942	4.71	86	0.58	11	0.09	114	0.68	406.775	-3.12312	0.474791	-6.5779	4.77e-11	2.77e-09	Down	5	39452579	39590980	-	wdfy3	WD repeat and FYVE domain containing 3 [Source:ZFIN%3BAcc:ZDB-GENE-070705-153]	-	GO:0012505:endomembrane system;GO:0019898:extrinsic component of membrane;	GO:0005543:phospholipid binding;GO:0046872:metal ion binding;	-
ENSDARG00000042123	931	231	14.46	224	13.42	222	13.06	29	2.3	3	0.28	11	0.78	96.3396	-3.24598	0.494215	-6.56796	5.1e-11	2.95e-09	Down	6	54146699	54157033	+	nudt3b	nudix (nucleoside diphosphate linked moiety X)-type motif 3b [Source:ZFIN%3BAcc:ZDB-GENE-041010-128]	GO:0071543:diphosphoinositol polyphosphate metabolic process;GO:1901907:diadenosine pentaphosphate catabolic process;GO:1901909:diadenosine hexaphosphate catabolic process;GO:1901911:adenosine 5'-(hexahydrogen pentaphosphate) catabolic process;	GO:0005634:nucleus;GO:0005737:cytoplasm;	GO:0000298:endopolyphosphatase activity;GO:0008486:diphosphoinositol-polyphosphate diphosphatase activity;GO:0016787:hydrolase activity;GO:0034431:bis(5'-adenosyl)-hexaphosphatase activity;GO:0034432:bis(5'-adenosyl)-pentaphosphatase activity;GO:0050072:m7G(5')pppN diphosphatase activity;	K07766
ENSDARG00000095893	1443	0	0	0	0	0	0	30	1.54	17	1.02	29	1.32	15.2258	5.67507	0.865017	6.56064	5.36e-11	3.09e-09	Ups	20	27323759	27326788	-	si:dkey-85n7.7	si:dkey-85n7.7 [Source:ZFIN%3BAcc:ZDB-GENE-110408-52]	-	-	-	-
ENSDARG00000009418	5051	389	4.49	499	5.51	446	4.83	859	12.58	448	7.64	776	10.1	589.729	1.2391	0.188975	6.55697	5.49e-11	3.16e-09	Ups	5	47529487	47634295	-	mef2cb	myocyte enhancer factor 2cb [Source:ZFIN%3BAcc:ZDB-GENE-040901-7]	GO:0003143:embryonic heart tube morphogenesis;GO:0006351:transcription, DNA-templated;GO:0006355:regulation of transcription, DNA-templated;GO:0007507:heart development;GO:0055007:cardiac muscle cell differentiation;GO:0055013:cardiac muscle cell development;GO:0060914:heart formation;	GO:0005634:nucleus;	GO:0003677:DNA binding;GO:0046983:protein dimerization activity;	K04454
ENSDARG00000006266	4430	182	2.39	155	1.95	176	2.18	1096	18.3	1857	36.13	647	9.6	940.155	3.44822	0.526712	6.54669	5.88e-11	3.38e-09	Ups	22	12773792	12802185	+	stat1a	signal transducer and activator of transcription 1a [Source:ZFIN%3BAcc:ZDB-GENE-980526-499]	GO:0006351:transcription, DNA-templated;GO:0006355:regulation of transcription, DNA-templated;GO:0007165:signal transduction;	GO:0005634:nucleus;GO:0005737:cytoplasm;	GO:0003677:DNA binding;GO:0003700:sequence-specific DNA binding transcription factor activity;GO:0004871:signal transducer activity;	K11220
ENSDARG00000067927	1801	49	1.59	59	1.83	72	2.19	1	0.04	0	0	3	0.11	24.163	-4.29964	0.656925	-6.54511	5.95e-11	3.4e-09	Down	20	47691433	47805965	-	CABZ01059104.1	-	-	-	-	-
ENSDARG00000004836	5116	594	6.77	569	6.2	641	6.86	3532	51.05	2234	37.64	1385	17.8	1772.08	2.60153	0.398162	6.53385	6.41e-11	3.66e-09	Ups	23	17546764	17583313	-	dnajc5ab	DnaJ (Hsp40) homolog%2C subfamily C%2C member 5ab [Source:ZFIN%3BAcc:ZDB-GENE-081021-2]	-	GO:0005575:cellular_component;	-	-
ENSDARG00000028354	2790	8	0.17	9	0.18	9	0.18	116	3.07	192	5.93	55	1.3	92.2188	4.18902	0.641601	6.52901	6.62e-11	3.77e-09	Ups	20	9841585	9861183	+	stxbp6l	syntaxin binding protein 6 (amisyn)%2C like [Source:ZFIN%3BAcc:ZDB-GENE-040724-16]	GO:0006887:exocytosis;GO:0006893:Golgi to plasma membrane transport;GO:0016192:vesicle-mediated transport;GO:0051601:exocyst localization;	GO:0000145:exocyst;GO:0005886:plasma membrane;GO:0016021:integral component of membrane;	GO:0005546:phosphatidylinositol-4,5-bisphosphate binding;GO:0017049:GTP-Rho binding;	-
ENSDARG00000002396	2045	172	4.9	124	3.38	167	4.47	798	28.86	640	26.98	404	12.99	464.277	2.63156	0.40326	6.52573	6.77e-11	3.84e-09	Ups	24	20049603	20064055	-	cry-dash	cryptochrome DASH [Source:ZFIN%3BAcc:ZDB-GENE-040617-2]	GO:0000719:photoreactive repair;GO:0006281:DNA repair;GO:0018298:protein-chromophore linkage;GO:0045892:negative regulation of transcription, DNA-templated;	-	GO:0003684:damaged DNA binding;GO:0003904:deoxyribodipyrimidine photo-lyase activity;GO:0003913:DNA photolyase activity;GO:0050660:flavin adenine dinucleotide binding;	K01669
ENSDARG00000019791	2209	351	9.26	427	10.78	425	10.53	115	3.85	58	2.26	127	3.78	216.028	-1.40019	0.214572	-6.5255	6.78e-11	3.84e-09	Down	7	16854281	16971567	+	prmt3	protein arginine methyltransferase 3 [Source:ZFIN%3BAcc:ZDB-GENE-041105-1]	GO:0006355:regulation of transcription, DNA-templated;GO:0006479:protein methylation;GO:0032259:methylation;	GO:0005829:cytosol;	GO:0008168:methyltransferase activity;GO:0008469:histone-arginine N-methyltransferase activity;GO:0008757:S-adenosylmethionine-dependent methyltransferase activity;GO:0016740:transferase activity;GO:0035242:protein-arginine omega-N asymmetric methyltransferase activity;	K11436
ENSDARG00000081311	83	12	8.43	13	8.74	17	11.21	161	143.44	146	151.62	62	49.11	89.0385	3.61824	0.554532	6.52485	6.81e-11	3.85e-09	Ups	20	39002652	39002734	-	dre-mir-124-2	dre-mir-124-2 [Source:miRBase%3BAcc:MI0001967]	-	-	-	-
ENSDARG00000062839	2635	11	0.24	11	0.23	9	0.19	54	1.52	56	1.83	58	1.45	40.289	2.97887	0.456842	6.52057	7e-11	3.95e-09	Ups	13	7778402	7820776	+	CABZ01065679.1	-	-	-	-	K19477
ENSDARG00000063026	2694	46	1	40	0.83	42	0.85	196	5.38	239	7.65	161	3.93	151.313	2.86057	0.438915	6.51737	7.15e-11	4.03e-09	Ups	18	14958220	14973322	-	mlc1	megalencephalic leukoencephalopathy with subcortical cysts 1 [Source:ZFIN%3BAcc:ZDB-GENE-050419-145]	GO:0034394:protein localization to cell surface;	GO:0005911:cell-cell junction;GO:0016020:membrane;GO:0016021:integral component of membrane;	-	K20070
ENSDARG00000019442	3335	93	1.63	87	1.46	67	1.1	4	0.09	0	0	8	0.16	34.3571	-3.5426	0.544585	-6.50513	7.76e-11	4.36e-09	Down	15	2857286	2883370	-	AMOTL1	angiomotin like 1 [Source:HGNC Symbol%3BAcc:HGNC:17811]	GO:0001568:blood vessel development;GO:0016337:single organismal cell-cell adhesion;	-	-	-
ENSDARG00000070441	2233	462	12.06	383	9.57	407	9.98	43	1.42	7	0.27	62	1.83	183.428	-2.87219	0.441912	-6.49947	8.06e-11	4.51e-09	Down	4	2551935	2578466	+	zdhhc17	zinc finger%2C DHHC-type containing 17 [Source:ZFIN%3BAcc:ZDB-GENE-070424-194]	GO:0007409:axonogenesis;	GO:0016020:membrane;GO:0016021:integral component of membrane;	GO:0008270:zinc ion binding;GO:0015095:magnesium ion transmembrane transporter activity;GO:0016409:palmitoyltransferase activity;GO:0016740:transferase activity;GO:0016746:transferase activity, transferring acyl groups;GO:0019706:protein-cysteine S-palmitoyltransferase activity;	K20032
ENSDARG00000037894	4746	52	0.64	39	0.46	45	0.52	121	1.89	72	1.31	122	1.69	81.0629	1.79558	0.276522	6.49344	8.39e-11	4.69e-09	Ups	3	36717712	36750793	+	ezh1	enhancer of zeste 1 polycomb repressive complex 2 subunit [Source:ZFIN%3BAcc:ZDB-GENE-050114-1]	-	-	GO:0018024:histone-lysine N-methyltransferase activity;	K17451
ENSDARG00000092774	3062	144	2.74	98	1.79	104	1.86	598	14.44	718	20.21	383	8.22	434.853	2.94836	0.454863	6.48186	9.06e-11	5.03e-09	Ups	18	321698	337202	-	tarsl2	threonyl-tRNA synthetase-like 2 [Source:ZFIN%3BAcc:ZDB-GENE-081104-490]	GO:0006418:tRNA aminoacylation for protein translation;GO:0006435:threonyl-tRNA aminoacylation;	GO:0005737:cytoplasm;	GO:0000166:nucleotide binding;GO:0003723:RNA binding;GO:0004812:aminoacyl-tRNA ligase activity;GO:0004829:threonine-tRNA ligase activity;GO:0005524:ATP binding;	-
ENSDARG00000033443	3244	539	9.69	519	8.92	593	10.01	995	22.68	490	13.02	1369	27.74	763.685	1.33383	0.205815	6.48075	9.13e-11	5.06e-09	Ups	4	23404714	23415116	+	mdm2	MDM2 oncogene%2C E3 ubiquitin protein ligase [Source:ZFIN%3BAcc:ZDB-GENE-990415-153]	GO:0000122:negative regulation of transcription from RNA polymerase II promoter;GO:0010165:response to X-ray;GO:0016567:protein ubiquitination;GO:0031647:regulation of protein stability;GO:0035775:pronephric glomerulus morphogenesis;GO:0043066:negative regulation of apoptotic process;GO:0071157:negative regulation of cell cycle arrest;	GO:0005634:nucleus;GO:0005654:nucleoplasm;GO:0005730:nucleolus;GO:0005737:cytoplasm;	GO:0008270:zinc ion binding;GO:0008766:UDP-N-acetylmuramoylalanyl-D-glutamyl-2,6-diaminopimelate-D-alanyl-D-alanine ligase activity;GO:0016874:ligase activity;GO:0018169:ribosomal S6-glutamic acid ligase activity;GO:0043773:coenzyme F420-0 gamma-glutamyl ligase activity;GO:0043774:coenzyme F420-2 alpha-glutamyl ligase activity;GO:0046872:metal ion binding;GO:0070735:protein-glycine ligase activit…	K06643
ENSDARG00000079564	5990	247	2.4	215	2	270	2.47	559	6.9	506	7.28	556	6.1	440.557	1.81373	0.280401	6.46836	9.91e-11	5.48e-09	Ups	2	24600869	24614260	-	vmhc	ventricular myosin heavy chain [Source:ZFIN%3BAcc:ZDB-GENE-991123-5]	GO:0035050:embryonic heart tube development;GO:0055005:ventricular cardiac myofibril assembly;	GO:0016459:myosin complex;	GO:0000166:nucleotide binding;GO:0003774:motor activity;GO:0003779:actin binding;GO:0005524:ATP binding;	K17751
ENSDARG00000103462	3843	384	5.82	305	4.43	396	5.64	24	0.46	7	0.16	58	0.99	157.42	-2.96845	0.459563	-6.45928	1.05e-10	5.8e-09	Down	18	45893325	45951540	+	DVL3 (1 of many)	dishevelled segment polarity protein 3 [Source:HGNC Symbol%3BAcc:HGNC:3087]	-	-	-	K02353
ENSDARG00000077979	1335	103	4.5	97	4.05	94	3.86	11	0.61	3	0.19	16	0.79	43.9078	-2.62719	0.407449	-6.4479	1.13e-10	6.24e-09	Down	17	20922222	20938317	-	tmem26a	transmembrane protein 26a [Source:ZFIN%3BAcc:ZDB-GENE-101223-2]	-	GO:0016020:membrane;GO:0016021:integral component of membrane;	-	-
ENSDARG00000102761	1692	92	3.17	96	3.16	134	4.34	1	0.04	0	0	9	0.35	43.6353	-4.03383	0.625658	-6.44734	1.14e-10	6.25e-09	Down	17	732679	756474	-	zbtb42	zinc finger and BTB domain containing 42 [Source:ZFIN%3BAcc:ZDB-GENE-130730-2]	-	-	GO:0003676:nucleic acid binding;GO:0046872:metal ion binding;	-
ENSDARG00000102436	8359	85	0.59	91	0.61	82	0.54	8	0.07	3	0.03	13	0.1	38.2033	-2.73262	0.423978	-6.4452	1.15e-10	6.32e-09	Down	3	13487537	13534551	+	si:ch211-194b1.1	si:ch211-194b1.1 [Source:ZFIN%3BAcc:ZDB-GENE-131126-2]	-	-	GO:0046872:metal ion binding;	-
ENSDARG00000034825	3840	598	9.08	525	7.63	585	8.34	2175	41.89	2720	61.05	1654	28.32	1716.21	2.63154	0.408402	6.44348	1.17e-10	6.38e-09	Ups	10	36495535	36512227	+	uspl1	ubiquitin specific peptidase like 1 [Source:ZFIN%3BAcc:ZDB-GENE-040930-7]	GO:0006508:proteolysis;GO:0008283:cell proliferation;GO:0016926:protein desumoylation;GO:0030576:Cajal body organization;	GO:0005634:nucleus;GO:0015030:Cajal body;	GO:0008233:peptidase activity;GO:0008234:cysteine-type peptidase activity;GO:0016787:hydrolase activity;GO:0032183:SUMO binding;GO:0043130:ubiquitin binding;GO:0070140:SUMO-specific isopeptidase activity;	-
ENSDARG00000071684	3293	140	2.48	197	3.34	259	4.31	504	11.32	271	7.09	547	10.92	338.7	1.71778	0.266931	6.43532	1.23e-10	6.71e-09	Ups	22	4614881	4622426	-	rx1	retinal homeobox gene 1 [Source:ZFIN%3BAcc:ZDB-GENE-990415-236]	GO:0003407:neural retina development;GO:0006351:transcription, DNA-templated;GO:0006355:regulation of transcription, DNA-templated;GO:0007275:multicellular organismal development;GO:0010842:retina layer formation;GO:0060219:camera-type eye photoreceptor cell differentiation;	GO:0005634:nucleus;	GO:0003677:DNA binding;GO:0043565:sequence-specific DNA binding;	K09332
ENSDARG00000105549	3616	1	0.02	2	0.03	1	0.02	85	1.74	41	0.98	18	0.33	31.0563	4.83338	0.751874	6.42844	1.29e-10	6.99e-09	Ups	7	27776086	27787249	-	si:ch211-235p24.2	si:ch211-235p24.2 [Source:ZFIN%3BAcc:ZDB-GENE-160728-28]	-	-	-	-
ENSDARG00000037433	4419	545	7.19	540	6.82	656	8.13	1564	26.17	1162	22.67	1144	17.02	1047.19	1.81433	0.282432	6.42394	1.33e-10	7.18e-09	Ups	14	19859232	19894036	+	fmr1	fragile X mental retardation 1 [Source:ZFIN%3BAcc:ZDB-GENE-020731-6]	GO:0007420:brain development;GO:0014036:neural crest cell fate specification;GO:0017148:negative regulation of translation;GO:0021905:forebrain-midbrain boundary formation;GO:0048755:branching morphogenesis of a nerve;GO:0048812:neuron projection morphogenesis;GO:0050890:cognition;GO:0051216:cartilage development;	GO:0005634:nucleus;GO:0005737:cytoplasm;GO:0005844:polysome;	GO:0003676:nucleic acid binding;GO:0003723:RNA binding;GO:0003729:mRNA binding;	K15516
ENSDARG00000076768	4531	171	2.2	170	2.09	211	2.55	30	0.49	7	0.13	34	0.49	85.0073	-2.3477	0.365518	-6.42295	1.34e-10	7.21e-09	Down	23	41015754	41107312	+	REPS2	RALBP1 associated Eps domain containing 2 [Source:HGNC Symbol%3BAcc:HGNC:9963]	-	-	-	K20068
ENSDARG00000104042	3055	303	5.78	258	4.71	356	6.38	32	0.77	7	0.2	52	1.12	135.853	-2.71926	0.423398	-6.42246	1.34e-10	7.22e-09	Down	5	67057417	67084045	-	b4galt4	UDP-Gal:betaGlcNAc beta 1%2C4- galactosyltransferase%2C polypeptide 4 [Source:ZFIN%3BAcc:ZDB-GENE-041114-103]	GO:0005975:carbohydrate metabolic process;	GO:0005575:cellular_component;	GO:0016757:transferase activity, transferring glycosyl groups;	K07969
ENSDARG00000039657	4706	5	0.06	2	0.02	10	0.12	59	0.93	57	1.04	49	0.68	38.16	3.67188	0.572263	6.41643	1.4e-10	7.48e-09	Ups	12	44750243	44771236	-	fank1	fibronectin type III and ankyrin repeat domains 1 [Source:ZFIN%3BAcc:ZDB-GENE-130613-3]	-	GO:0005634:nucleus;	-	-
ENSDARG00000103825	1303	284	12.71	291	12.46	289	12.14	21	1.19	3	0.2	40	2.02	124.085	-3.10409	0.483777	-6.41635	1.4e-10	7.48e-09	Down	21	45842249	45852915	-	galnt10	UDP-N-acetyl-alpha-D-galactosamine:polypeptide N-acetylgalactosaminyltransferase 10 (GalNAc-T10) [Source:ZFIN%3BAcc:ZDB-GENE-030131-595]	-	-	-	-
ENSDARG00000001993	6004	18	0.17	32	0.3	25	0.23	302	3.72	490	7.03	111	1.22	232.79	4.039	0.629699	6.41417	1.42e-10	7.57e-09	Ups	6	40748131	40758602	-	myhb	myosin%2C heavy chain b [Source:ZFIN%3BAcc:ZDB-GENE-081124-1]	-	GO:0016459:myosin complex;	GO:0000166:nucleotide binding;GO:0003774:motor activity;GO:0003779:actin binding;GO:0005524:ATP binding;	K10352
ENSDARG00000091521	2994	169	3.29	163	3.04	179	3.27	7	0.17	4	0.12	26	0.57	73.4619	-3.08003	0.480819	-6.4058	1.5e-10	7.96e-09	Down	7	495901	598306	-	MAP3K11	si:cabz01078036.1 [Source:ZFIN%3BAcc:ZDB-GENE-160728-33]	-	-	-	K04419
ENSDARG00000027903	6211	78	0.73	49	0.44	61	0.54	2	0.02	0	0	4	0.04	25.5564	-3.94855	0.616403	-6.40579	1.5e-10	7.96e-09	Down	7	12136905	12536290	-	adamtsl3	ADAMTS-like 3 [Source:ZFIN%3BAcc:ZDB-GENE-121030-8]	-	GO:0005578:proteinaceous extracellular matrix;	GO:0008233:peptidase activity;GO:0008237:metallopeptidase activity;GO:0008270:zinc ion binding;	-
ENSDARG00000019420	4131	1098	15.49	762	10.29	894	11.85	1965	35.18	2164	45.15	2611	41.55	1798.37	1.95455	0.305163	6.40494	1.5e-10	7.99e-09	Ups	4	16896878	16917947	+	etnk1	ethanolamine kinase 1 [Source:ZFIN%3BAcc:ZDB-GENE-030328-21]	-	-	-	-
ENSDARG00000036156	2394	116	2.82	129	3.01	163	3.73	15	0.46	1	0.04	15	0.41	58.6265	-3.03149	0.473446	-6.40303	1.52e-10	8.07e-09	Down	8	11537179	11602610	-	fnbp1a	formin binding protein 1a [Source:ZFIN%3BAcc:ZDB-GENE-081105-105]	GO:0006897:endocytosis;GO:0016192:vesicle-mediated transport;	GO:0005802:trans-Golgi network;	GO:0005086:ARF guanyl-nucleotide exchange factor activity;	K20121
ENSDARG00000059067	2504	80	1.86	61	1.36	126	2.76	5	0.15	0	0	6	0.16	36.585	-3.70864	0.579732	-6.39716	1.58e-10	8.35e-09	Down	19	5562075	5676432	+	jupb	junction plakoglobin b [Source:ZFIN%3BAcc:ZDB-GENE-110407-10]	GO:0002159:desmosome assembly;GO:0007155:cell adhesion;GO:0034333:adherens junction assembly;	GO:0005634:nucleus;GO:0005737:cytoplasm;GO:0005913:cell-cell adherens junction;GO:0016342:catenin complex;	GO:0004871:signal transducer activity;GO:0005198:structural molecule activity;GO:0019903:protein phosphatase binding;GO:0045294:alpha-catenin binding;GO:0045296:cadherin binding;	K10056
ENSDARG00000079840	8794	276	1.83	257	1.63	193	1.2	1697	14.27	2508	24.58	819	6.12	1303.44	3.40854	0.532826	6.3971	1.58e-10	8.35e-09	Ups	13	16390976	16758119	+	kcnma1a	potassium large conductance calcium-activated channel%2C subfamily M%2C alpha member 1a [Source:ZFIN%3BAcc:ZDB-GENE-070202-9]	GO:0006813:potassium ion transport;GO:0010996:response to auditory stimulus;	GO:0016020:membrane;GO:0016021:integral component of membrane;	GO:0015269:calcium-activated potassium channel activity;	K04936
ENSDARG00000055099	4104	202	2.87	202	2.75	213	2.84	935	16.85	1090	22.89	582	9.32	676.984	2.75543	0.431099	6.39164	1.64e-10	8.63e-09	Ups	1	22815786	22867138	-	fam184b	family with sequence similarity 184%2C member B [Source:ZFIN%3BAcc:ZDB-GENE-090313-380]	-	-	-	-
ENSDARG00000103379	3490	947	15.82	929	14.85	994	15.59	3316	70.26	3063	75.65	2198	41.4	2262.56	2.26113	0.353899	6.38919	1.67e-10	8.75e-09	Ups	25	14932641	14953381	-	pax6a	paired box 6a [Source:ZFIN%3BAcc:ZDB-GENE-990415-200]	GO:0006351:transcription, DNA-templated;GO:0006355:regulation of transcription, DNA-templated;GO:0007275:multicellular organismal development;GO:0008284:positive regulation of cell proliferation;GO:0009952:anterior/posterior pattern specification;GO:0010468:regulation of gene expression;GO:0021538:epithalamus development;GO:0030900:forebrain development;GO:0030902:hindbrain development;GO:0042670…	GO:0005634:nucleus;	GO:0000981:sequence-specific DNA binding RNA polymerase II transcription factor activity;GO:0003677:DNA binding;GO:0043565:sequence-specific DNA binding;	K08031
ENSDARG00000030614	3311	494	8.7	458	7.72	477	7.89	3490	77.95	4249	110.61	1369	27.18	2338.67	3.29456	0.515703	6.38848	1.68e-10	8.77e-09	Ups	4	21408781	21594424	+	syt1a	synaptotagmin Ia [Source:ZFIN%3BAcc:ZDB-GENE-040718-165]	GO:0006906:vesicle fusion;GO:0017158:regulation of calcium ion-dependent exocytosis;GO:0048488:synaptic vesicle endocytosis;GO:0048791:calcium ion-dependent exocytosis of neurotransmitter;	GO:0005886:plasma membrane;GO:0016020:membrane;GO:0016021:integral component of membrane;GO:0030672:synaptic vesicle membrane;	GO:0005509:calcium ion binding;GO:0005544:calcium-dependent phospholipid binding;GO:0019905:syntaxin binding;GO:0030276:clathrin binding;	K15290
ENSDARG00000039934	1983	360	10.58	371	10.44	369	10.19	60	2.24	40	1.74	111	3.68	184.757	-1.7736	0.277667	-6.3875	1.69e-10	8.81e-09	Down	10	53587	59125	-	hlcs	holocarboxylase synthetase (biotin-(proprionyl-CoA-carboxylase (ATP-hydrolysing)) ligase) [Source:ZFIN%3BAcc:ZDB-GENE-030131-5333]	GO:0006464:cellular protein modification process;	-	GO:0004077:biotin-[acetyl-CoA-carboxylase] ligase activity;	K01942
ENSDARG00000031049	3250	74	1.33	61	1.05	52	0.88	669	15.22	900	23.87	207	4.19	454.541	3.76827	0.590143	6.38534	1.71e-10	8.91e-09	Ups	11	28395714	28835255	-	igsf21a	immunoglobin superfamily%2C member 21a [Source:ZFIN%3BAcc:ZDB-GENE-050809-118]	GO:0008150:biological_process;	GO:0016020:membrane;GO:0016021:integral component of membrane;	GO:0003674:molecular_function;	-
ENSDARG00000091947	8432	60	0.41	52	0.34	50	0.32	166	1.46	67	0.68	205	1.6	104.25	1.93734	0.303715	6.37881	1.78e-10	9.28e-09	Ups	20	26037280	26062287	+	znf106b	zinc finger protein 106b [Source:ZFIN%3BAcc:ZDB-GENE-091118-24]	-	-	-	-
ENSDARG00000042962	6027	96	0.93	59	0.55	52	0.47	319	3.91	353	5.05	255	2.78	233.823	2.79186	0.438053	6.37334	1.85e-10	9.59e-09	Ups	10	42215840	42258850	-	dgcr2	DiGeorge syndrome critical region gene 2 [Source:ZFIN%3BAcc:ZDB-GENE-040718-404]	GO:0008150:biological_process;	GO:0016020:membrane;GO:0016021:integral component of membrane;	-	-
ENSDARG00000096451	2832	9	0.19	18	0.35	17	0.33	137	3.58	123	3.74	67	1.56	78.7784	3.39711	0.533462	6.36804	1.91e-10	9.91e-09	Ups	24	12595642	12598928	-	si:ch211-196f5.9	si:ch211-196f5.9 [Source:ZFIN%3BAcc:ZDB-GENE-120709-32]	-	-	-	-
ENSDARG00000102967	703	0	0	0	0	0	0	64	6.73	28	3.43	13	1.22	22.0072	5.70532	0.896129	6.36662	1.93e-10	9.98e-09	Ups	11	25237667	25238569	-	si:dkey-245f22.5	si:dkey-245f22.5 [Source:ZFIN%3BAcc:ZDB-GENE-141216-476]	-	-	-	-
ENSDARG00000076724	7412	481	3.78	435	3.27	500	3.69	101	1.01	22	0.26	86	0.76	223.455	-2.18154	0.343386	-6.35303	2.11e-10	1.09e-08	Down	10	3185947	3260848	-	pi4kaa	phosphatidylinositol 4-kinase%2C catalytic%2C alpha a [Source:ZFIN%3BAcc:ZDB-GENE-100204-2]	GO:0016310:phosphorylation;GO:0035118:embryonic pectoral fin morphogenesis;GO:0046854:phosphatidylinositol phosphorylation;GO:0048015:phosphatidylinositol-mediated signaling;	GO:0005886:plasma membrane;	GO:0004430:1-phosphatidylinositol 4-kinase activity;GO:0016301:kinase activity;GO:0016740:transferase activity;	K00888
ENSDARG00000039034	1694	4203	144.64	4133	136.09	4307	139.21	8954	390.88	7085	360.5	7810	303.08	6684.78	1.58247	0.249126	6.35211	2.12e-10	1.09e-08	Ups	13	46040854	46043886	+	marcksl1a	MARCKS-like 1a [Source:ZFIN%3BAcc:ZDB-GENE-040426-2146]	GO:0008150:biological_process;	GO:0005575:cellular_component;	GO:0005516:calmodulin binding;	K12561
ENSDARG00000045639	6658	2086	18.26	1600	13.4	1679	13.81	14050	156.05	10398	134.61	4417	43.61	7105.27	3.01533	0.474944	6.3488	2.17e-10	1.11e-08	Ups	8	15968442	16080266	+	elavl4	ELAV like neuron-specific RNA binding protein 4 [Source:ZFIN%3BAcc:ZDB-GENE-990415-246]	-	GO:0019012:virion;GO:0019013:viral nucleocapsid;GO:0030529:ribonucleoprotein complex;	GO:0000166:nucleotide binding;GO:0003676:nucleic acid binding;GO:0003723:RNA binding;	K13208
ENSDARG00000093957	822	3925	278.35	4545	308.41	4968	330.91	632	56.86	263	27.58	1192	95.33	2141.42	-2.12817	0.335274	-6.34756	2.19e-10	1.12e-08	Down	5	66784658	66793006	-	si:dkey-251i10.2	si:dkey-251i10.2 [Source:ZFIN%3BAcc:ZDB-GENE-050506-102]	GO:0008150:biological_process;	GO:0005575:cellular_component;	GO:0003674:molecular_function;	-
ENSDARG00000060637	9392	80	0.5	53	0.31	54	0.31	675	5.31	492	4.52	180	1.26	324.557	3.36345	0.530226	6.34342	2.25e-10	1.15e-08	Ups	2	39142700	39590028	+	clstn2	calsyntenin 2 [Source:ZFIN%3BAcc:ZDB-GENE-070911-2]	GO:0007156:homophilic cell adhesion via plasma membrane adhesion molecules;	GO:0016020:membrane;GO:0016021:integral component of membrane;	GO:0005509:calcium ion binding;	-
ENSDARG00000062956	6260	397	3.7	284	2.53	340	2.97	2126	25.11	3686	50.75	1206	12.66	1845.13	3.41617	0.538782	6.34054	2.29e-10	1.17e-08	Ups	7	13130132	13234505	+	dagla	diacylglycerol lipase%2C alpha [Source:ZFIN%3BAcc:ZDB-GENE-070619-1]	GO:0006629:lipid metabolic process;	GO:0016020:membrane;GO:0016021:integral component of membrane;	GO:0016787:hydrolase activity;	K13806
ENSDARG00000078139	5232	311	3.47	273	2.91	336	3.52	38	0.54	14	0.23	70	0.88	142.481	-2.31949	0.365893	-6.33926	2.31e-10	1.17e-08	Down	25	5631895	5689334	-	appl2	adaptor protein%2C phosphotyrosine interaction%2C PH domain and leucine zipper containing 2 [Source:ZFIN%3BAcc:ZDB-GENE-081016-2]	-	GO:0005768:endosome;	GO:0005515:protein binding;	K20132
ENSDARG00000095913	2564	6	0.14	5	0.11	6	0.13	38	1.1	36	1.21	39	1	26.3638	3.19964	0.504879	6.33744	2.34e-10	1.18e-08	Ups	22	36750749	36770083	+	si:ch1073-324l1.1	si:ch1073-324l1.1 [Source:ZFIN%3BAcc:ZDB-GENE-110407-9]	-	GO:0005622:intracellular;	GO:0008270:zinc ion binding;GO:0046872:metal ion binding;	K12012
ENSDARG00000104524	3680	12	0.19	10	0.15	13	0.19	150	3.01	91	2.13	47	0.84	66.7003	3.47393	0.548211	6.33684	2.35e-10	1.19e-08	Ups	2	48665430	48685509	-	CR391991.4	-	-	-	-	-
ENSDARG00000101562	4839	176	2.12	176	2.03	179	2.03	405	6.19	223	3.97	312	4.24	260.102	1.43688	0.226771	6.33628	2.35e-10	1.19e-08	Ups	2	195958	204848	-	znf1014	zinc finger protein 1014 [Source:ZFIN%3BAcc:ZDB-GENE-080220-9]	GO:0008150:biological_process;	-	GO:0003676:nucleic acid binding;GO:0003700:sequence-specific DNA binding transcription factor activity;GO:0046872:metal ion binding;	-
ENSDARG00000069074	4998	1788	20.85	2040	22.77	2190	23.99	10628	157.25	12730	219.54	5722	75.26	7525.86	2.93731	0.463696	6.33456	2.38e-10	1.2e-08	Ups	8	21192979	21220597	+	cry1ba	cryptochrome circadian clock 1ba [Source:ZFIN%3BAcc:ZDB-GENE-010426-4]	GO:0009266:response to temperature stimulus;GO:0009416:response to light stimulus;GO:0045892:negative regulation of transcription, DNA-templated;	-	-	K02295
ENSDARG00000040985	2506	627	14.59	658	14.65	637	13.92	207	6.11	97	3.34	250	6.56	358.253	-1.21432	0.19175	-6.33282	2.41e-10	1.21e-08	Down	9	31941882	32176829	+	itgbl1	integrin%2C beta-like 1 [Source:ZFIN%3BAcc:ZDB-GENE-050522-410]	GO:0007229:integrin-mediated signaling pathway;	-	-	-
ENSDARG00000077293	6231	306	2.86	424	3.8	387	3.4	853	10.12	495	6.85	1654	17.45	716.935	1.92388	0.303873	6.3312	2.43e-10	1.22e-08	Ups	13	22119255	22133029	+	synpo2la	synaptopodin 2-like a [Source:ZFIN%3BAcc:ZDB-GENE-090828-4]	GO:0007519:skeletal muscle tissue development;GO:0032233:positive regulation of actin filament bundle assembly;GO:0048738:cardiac muscle tissue development;	GO:0005634:nucleus;GO:0015629:actin cytoskeleton;GO:0030018:Z disc;	GO:0003779:actin binding;	-
ENSDARG00000036888	2481	123	2.89	129	2.9	130	2.87	261	7.78	245	8.51	314	8.32	222.544	1.74998	0.27651	6.32879	2.47e-10	1.24e-08	Ups	25	27271730	27292561	-	zgc:153935	zgc:153935 [Source:ZFIN%3BAcc:ZDB-GENE-061103-148]	GO:0008150:biological_process;	GO:0005575:cellular_component;	GO:0003674:molecular_function;	-
ENSDARG00000060168	2625	386	8.57	376	7.99	402	8.38	42	1.18	16	0.53	87	2.18	178.565	-2.41298	0.381296	-6.32836	2.48e-10	1.24e-08	Down	13	43476525	43503546	-	fam160b1	family with sequence similarity 160%2C member B1 [Source:ZFIN%3BAcc:ZDB-GENE-070424-63]	GO:0008150:biological_process;	GO:0005575:cellular_component;	GO:0003674:molecular_function;	-
ENSDARG00000069484	3828	412	6.27	484	7.05	511	7.31	18	0.35	3	0.07	54	0.93	196.747	-3.50848	0.554676	-6.32529	2.53e-10	1.26e-08	Down	8	12096224	12252957	-	dab2ipa	DAB2 interacting protein a [Source:ZFIN%3BAcc:ZDB-GENE-081104-516]	GO:0007165:signal transduction;GO:0008285:negative regulation of cell proliferation;GO:0016525:negative regulation of angiogenesis;GO:0030948:negative regulation of vascular endothelial growth factor receptor signaling pathway;GO:0038026:reelin-mediated signaling pathway;GO:0043065:positive regulation of apoptotic process;GO:0043087:regulation of GTPase activity;GO:0046580:negative regulation of …	GO:0005737:cytoplasm;GO:0031235:intrinsic component of the cytoplasmic side of the plasma membrane;	GO:0005096:GTPase activator activity;	K19901
ENSDARG00000097704	1236	4	0.19	9	0.41	6	0.27	53	3.17	41	2.86	39	2.07	30.8155	3.25852	0.51586	6.31668	2.67e-10	1.33e-08	Ups	6	40717275	40719512	+	ccdc36	coiled-coil domain containing 36 [Source:ZFIN%3BAcc:ZDB-GENE-131121-199]	-	-	-	-
ENSDARG00000058461	4830	170	2.05	163	1.88	183	2.07	528	8.08	700	12.49	528	7.19	462.656	2.45629	0.389051	6.31355	2.73e-10	1.35e-08	Ups	16	9509759	9529456	+	ice1	KIAA0947-like (H. sapiens) [Source:ZFIN%3BAcc:ZDB-GENE-030131-5566]	-	-	-	-
ENSDARG00000098810	5204	77	0.86	33	0.35	50	0.53	668	9.49	429	7.11	173	2.19	299.07	3.45483	0.547449	6.31078	2.78e-10	1.37e-08	Ups	7	44698380	44820358	-	VSTM2B	zgc:194678 [Source:ZFIN%3BAcc:ZDB-GENE-030131-8082]	-	-	-	-
ENSDARG00000090656	3950	171	2.52	195	2.75	269	3.73	8	0.15	3	0.07	28	0.47	89.697	-3.29224	0.52253	-6.30057	2.97e-10	1.46e-08	Down	13	49306381	49375937	-	tomm20a	translocase of outer mitochondrial membrane 20 [Source:ZFIN%3BAcc:ZDB-GENE-040426-1976]	-	-	-	K19195
ENSDARG00000095915	2697	49	1.06	68	1.41	43	0.87	0	0	1	0.03	1	0.02	21.4652	-4.65461	0.738812	-6.30013	2.97e-10	1.46e-08	Down	9	24172997	24183356	-	col6a3	collagen%2C type VI%2C alpha 3 [Source:ZFIN%3BAcc:ZDB-GENE-070501-8]	GO:0008045:motor neuron axon guidance;GO:0048675:axon extension;	GO:0005576:extracellular region;GO:0005578:proteinaceous extracellular matrix;GO:0005615:extracellular space;	GO:0004867:serine-type endopeptidase inhibitor activity;	-
ENSDARG00000057772	3293	234	4.14	247	4.18	225	3.74	600	13.47	611	15.99	571	11.4	479.569	2.01423	0.319715	6.30006	2.98e-10	1.46e-08	Ups	6	11545804	11576797	-	2022-03-07	membrane-associated ring finger (C3HC4) 7 [Source:ZFIN%3BAcc:ZDB-GENE-080204-121]	GO:0008150:biological_process;	GO:0016020:membrane;GO:0016021:integral component of membrane;	GO:0008270:zinc ion binding;GO:0046872:metal ion binding;	K10662
ENSDARG00000060395	5124	136	1.55	146	1.59	159	1.7	260	3.75	228	3.84	368	4.72	233.513	1.58088	0.250992	6.29854	3e-10	1.47e-08	Ups	2	37464786	37477740	-	si:dkey-57k2.7	si:dkey-57k2.7 [Source:ZFIN%3BAcc:ZDB-GENE-070912-559]	-	-	-	-
ENSDARG00000035660	4125	404	5.71	405	5.48	443	5.88	48	0.86	3	0.06	22	0.35	176.534	-3.36904	0.534931	-6.29808	3.01e-10	1.47e-08	Down	19	44073525	44111878	+	si:ch211-193k19.1	si:ch211-193k19.1 [Source:ZFIN%3BAcc:ZDB-GENE-060503-110]	GO:0007156:homophilic cell adhesion via plasma membrane adhesion molecules;	GO:0016020:membrane;GO:0016021:integral component of membrane;	GO:0005509:calcium ion binding;	-
ENSDARG00000025671	4424	34	0.45	29	0.37	23	0.28	272	4.55	228	4.44	96	1.43	145.224	3.32057	0.52817	6.28694	3.24e-10	1.58e-08	Ups	11	25396425	25442093	+	grm6b	glutamate receptor%2C metabotropic 6b [Source:ZFIN%3BAcc:ZDB-GENE-021120-2]	GO:0007165:signal transduction;GO:0007186:G-protein coupled receptor signaling pathway;GO:0050908:detection of light stimulus involved in visual perception;GO:0051966:regulation of synaptic transmission, glutamatergic;	GO:0005886:plasma membrane;GO:0005887:integral component of plasma membrane;GO:0016020:membrane;GO:0016021:integral component of membrane;GO:0042734:presynaptic membrane;	GO:0001642:group III metabotropic glutamate receptor activity;GO:0004871:signal transducer activity;GO:0004930:G-protein coupled receptor activity;	K04608
ENSDARG00000097492	1601	36	1.31	35	1.22	40	1.37	452	20.88	617	33.22	120	4.93	304.622	3.89356	0.619556	6.28444	3.29e-10	1.6e-08	Ups	19	5172930	5176132	-	si:dkey-89b17.7	si:dkey-89b17.7 [Source:ZFIN%3BAcc:ZDB-GENE-131121-550]	-	-	-	-
ENSDARG00000019702	2199	1265	33.53	1249	31.68	1388	34.56	3856	129.67	2561	100.38	2408	71.99	2370.09	1.82947	0.291188	6.28278	3.33e-10	1.61e-08	Ups	21	39585912	39616539	-	aldocb	aldolase C%2C fructose-bisphosphate%2C b [Source:ZFIN%3BAcc:ZDB-GENE-030821-1]	GO:0006096:glycolytic process;	GO:0005575:cellular_component;	GO:0003824:catalytic activity;GO:0004332:fructose-bisphosphate aldolase activity;GO:0016829:lyase activity;	K01623
ENSDARG00000069438	3866	102	1.54	97	1.4	66	0.93	5	0.1	3	0.07	11	0.19	38.3341	-3.04167	0.484551	-6.27729	3.45e-10	1.67e-08	Down	1	47010692	47080510	-	neurl1aa	neuralized E3 ubiquitin protein ligase 1Aa [Source:ZFIN%3BAcc:ZDB-GENE-090311-3]	-	-	GO:0008270:zinc ion binding;	K01931
ENSDARG00000053804	1543	155	5.86	184	6.65	151	5.36	20	0.96	1	0.06	14	0.6	70.2525	-3.11154	0.495771	-6.27615	3.47e-10	1.68e-08	Down	23	31011226	31033975	-	osbpl2a	oxysterol binding protein-like 2a [Source:ZFIN%3BAcc:ZDB-GENE-091116-46]	GO:0006810:transport;GO:0006869:lipid transport;	-	-	K20174
ENSDARG00000103390	17161	209	0.71	119	0.39	158	0.5	1375	5.93	2108	10.59	537	2.06	1045.57	3.61987	0.577104	6.27247	3.55e-10	1.71e-08	Ups	6	53438122	53902751	-	cacna2d2a	calcium channel%2C voltage-dependent%2C alpha 2/delta subunit 2a [Source:ZFIN%3BAcc:ZDB-GENE-050320-71]	-	GO:0016020:membrane;GO:0016021:integral component of membrane;	-	-
ENSDARG00000056075	2387	693	16.92	577	13.48	639	14.66	1080	33.46	507	18.31	1039	28.61	764.24	1.03954	0.165796	6.27	3.61e-10	1.74e-08	Ups	23	26167940	26193747	-	rca2.1	regulator of complement activation group 2 gene 1 [Source:ZFIN%3BAcc:ZDB-GENE-050320-60]	GO:0001525:angiogenesis;GO:0016337:single organismal cell-cell adhesion;GO:0048870:cell motility;	GO:0016020:membrane;GO:0016021:integral component of membrane;	-	-
ENSDARG00000088298	2924	58	1.16	59	1.13	52	0.97	222	5.61	230	6.78	170	3.82	159.918	2.52948	0.403491	6.26898	3.63e-10	1.74e-08	Ups	17	50345338	50351748	-	si:ch211-235i11.4	si:ch211-235i11.4 [Source:ZFIN%3BAcc:ZDB-GENE-131126-23]	-	-	-	-
ENSDARG00000005834	2852	846	17.29	669	13.08	789	15.15	26	0.67	1	0.03	59	1.36	315.431	-3.91462	0.624719	-6.26621	3.7e-10	1.77e-08	Down	19	42056972	42139107	+	gatad2b	GATA zinc finger domain containing 2B [Source:ZFIN%3BAcc:ZDB-GENE-060503-655]	GO:0000122:negative regulation of transcription from RNA polymerase II promoter;GO:0006306:DNA methylation;GO:0006355:regulation of transcription, DNA-templated;GO:0045879:negative regulation of smoothened signaling pathway;	GO:0016581:NuRD complex;	GO:0000977:RNA polymerase II regulatory region sequence-specific DNA binding;GO:0003700:sequence-specific DNA binding transcription factor activity;GO:0008270:zinc ion binding;GO:0043565:sequence-specific DNA binding;	-
ENSDARG00000043323	3966	343	5.04	278	3.91	289	3.99	797	14.86	590	12.82	599	9.93	538.696	1.78146	0.284361	6.2648	3.73e-10	1.78e-08	Ups	20	22766860	22841538	+	lnx1	ligand of numb-protein X 1 [Source:ZFIN%3BAcc:ZDB-GENE-030131-9439]	-	-	GO:0008270:zinc ion binding;GO:0046872:metal ion binding;	K10692
ENSDARG00000076500	2778	64	1.34	65	1.31	51	1.01	350	9.32	247	7.66	161	3.81	187.621	2.6723	0.426565	6.26468	3.74e-10	1.78e-08	Ups	20	45837846	45848296	+	chgb	chromogranin B [Source:ZFIN%3BAcc:ZDB-GENE-070705-268]	-	GO:0030141:secretory granule;	-	K19991
ENSDARG00000061956	3139	78	1.45	62	1.1	44	0.77	357	8.41	481	13.21	231	4.84	273.345	3.15598	0.504006	6.26179	3.81e-10	1.81e-08	Ups	10	29351639	29377662	+	SYTL2	synaptotagmin like 2 [Source:HGNC Symbol%3BAcc:HGNC:15585]	-	-	-	K17598
ENSDARG00000097982	787	2	0.15	1	0.07	0	0	52	4.89	126	13.8	20	1.67	51.8514	5.28688	0.844317	6.26172	3.81e-10	1.81e-08	Ups	17	20231655	20376966	+	si:ch211-207n2.7	si:ch211-207n2.7 [Source:ZFIN%3BAcc:ZDB-GENE-131121-497]	-	-	-	-
ENSDARG00000006786	2255	335	8.66	294	7.27	291	7.07	482	15.81	260	9.94	510	14.87	368.02	1.03578	0.165554	6.25644	3.94e-10	1.86e-08	Ups	3	23964033	23980864	+	copz2	coatomer protein complex%2C subunit zeta 2 [Source:ZFIN%3BAcc:ZDB-GENE-000406-5]	GO:0006810:transport;GO:0015031:protein transport;	-	-	K20472
ENSDARG00000056084	2330	43	1.08	25	0.6	29	0.68	414	13.14	512	18.94	111	3.13	262.092	3.87239	0.618962	6.25626	3.94e-10	1.86e-08	Ups	23	21711707	21735365	+	igsf21b	immunoglobin superfamily%2C member 21b [Source:ZFIN%3BAcc:ZDB-GENE-070424-59]	GO:0008150:biological_process;	GO:0005575:cellular_component;	GO:0005515:protein binding;	-
ENSDARG00000032188	3055	399	7.61	446	8.14	469	8.41	13	0.31	11	0.31	65	1.4	187.987	-3.1695	0.506792	-6.25404	4e-10	1.89e-08	Down	21	4091726	4140380	+	lrrc8aa	leucine rich repeat containing 8 family%2C member Aa [Source:ZFIN%3BAcc:ZDB-GENE-030131-5853]	-	GO:0016020:membrane;GO:0016021:integral component of membrane;	-	-
ENSDARG00000068474	2820	2	0.04	4	0.08	4	0.08	77	2.02	50	1.53	24	0.56	34.201	4.09844	0.655618	6.25125	4.07e-10	1.92e-08	Ups	2	30737537	30742887	+	si:dkey-94e7.2	si:dkey-94e7.2 [Source:ZFIN%3BAcc:ZDB-GENE-070912-611]	-	-	-	-
ENSDARG00000045360	3095	172	3.24	172	3.1	161	2.85	370	8.84	261	7.27	318	6.75	263.376	1.55007	0.24841	6.23999	4.38e-10	2.06e-08	Ups	24	12845308	12871605	+	flj11011l	hypothetical protein FLJ11011-like (H. sapiens) [Source:ZFIN%3BAcc:ZDB-GENE-050113-1]	GO:0000209:protein polyubiquitination;GO:0006281:DNA repair;GO:0006513:protein monoubiquitination;GO:0006515:misfolded or incompletely synthesized protein catabolic process;GO:0006974:cellular response to DNA damage stimulus;GO:0043161:proteasome-mediated ubiquitin-dependent protein catabolic process;GO:0071218:cellular response to misfolded protein;	GO:0005634:nucleus;GO:0005737:cytoplasm;	GO:0000166:nucleotide binding;GO:0004842:ubiquitin-protein transferase activity;GO:0005524:ATP binding;GO:0016740:transferase activity;GO:0031625:ubiquitin protein ligase binding;GO:0061630:ubiquitin protein ligase activity;	K10688
ENSDARG00000059846	7606	408	3.13	413	3.03	449	3.23	33	0.32	10	0.11	78	0.67	187.501	-2.77718	0.446005	-6.22678	4.76e-10	2.23e-08	Down	5	40982490	41037886	-	epg5	ectopic P-granules autophagy protein 5 homolog (C. elegans) [Source:ZFIN%3BAcc:ZDB-GENE-070705-307]	GO:0006914:autophagy;	-	-	-
ENSDARG00000099257	2490	174	4.07	119	2.67	164	3.61	1473	43.75	1001	34.65	371	9.79	688.454	3.17933	0.510653	6.226	4.78e-10	2.23e-08	Ups	7	13122845	13128409	-	si:ch73-119p20.1	si:ch73-119p20.1 [Source:ZFIN%3BAcc:ZDB-GENE-141216-395]	GO:0021549:cerebellum development;GO:0030182:neuron differentiation;	GO:0016020:membrane;GO:0016021:integral component of membrane;	-	-
ENSDARG00000060865	1936	54	1.63	58	1.67	81	2.29	5	0.19	0	0	4	0.14	26.6984	-3.53785	0.568308	-6.22523	4.81e-10	2.24e-08	Down	5	31395530	31446144	+	scai	suppressor of cancer cell invasion [Source:ZFIN%3BAcc:ZDB-GENE-060526-57]	GO:0006351:transcription, DNA-templated;	GO:0005634:nucleus;	GO:0003714:transcription corepressor activity;	-
ENSDARG00000035952	1549	92	3.46	80	2.88	88	3.11	9	0.43	0	0	2	0.08	35.8837	-3.65569	0.587337	-6.22417	4.84e-10	2.25e-08	Down	3	58375897	58400508	-	cdr2a	cerebellar degeneration-related protein 2a [Source:ZFIN%3BAcc:ZDB-GENE-101203-5]	-	-	-	-
ENSDARG00000032565	2994	116	2.26	113	2.11	111	2.03	681	16.82	463	13.33	266	5.84	350.54	2.6585	0.427587	6.21744	5.05e-10	2.34e-08	Ups	3	29583933	29714333	+	cacng2a	calcium channel%2C voltage-dependent%2C gamma subunit 2a [Source:ZFIN%3BAcc:ZDB-GENE-040426-1401]	GO:0006810:transport;GO:0006811:ion transport;GO:0006816:calcium ion transport;GO:0019226:transmission of nerve impulse;GO:0034765:regulation of ion transmembrane transport;GO:0070588:calcium ion transmembrane transport;GO:2000311:regulation of alpha-amino-3-hydroxy-5-methyl-4-isoxazole propionate selective glutamate receptor activity;	GO:0005891:voltage-gated calcium channel complex;GO:0016020:membrane;GO:0016021:integral component of membrane;GO:0032281:alpha-amino-3-hydroxy-5-methyl-4-isoxazolepropionic acid selective glutamate receptor complex;	GO:0005244:voltage-gated ion channel activity;GO:0005245:voltage-gated calcium channel activity;GO:0005262:calcium channel activity;GO:0016247:channel regulator activity;	K04867
ENSDARG00000069189	1766	3	0.1	0	0	3	0.09	21	0.88	44	2.15	165	6.14	44.8166	4.78	0.768813	6.21738	5.06e-10	2.34e-08	Ups	18	19131914	19139062	+	si:dkey-242h9.3	si:dkey-242h9.3 [Source:ZFIN%3BAcc:ZDB-GENE-060503-347]	-	-	-	-
ENSDARG00000028552	4293	53	0.72	56	0.73	51	0.65	515	8.87	637	12.79	161	2.47	334.938	3.578	0.575907	6.21281	5.2e-10	2.41e-08	Ups	11	14090327	14104179	+	plppr3b	phospholipid phosphatase related 3b [Source:ZFIN%3BAcc:ZDB-GENE-120514-1]	GO:0006644:phospholipid metabolic process;GO:0007165:signal transduction;GO:0046839:phospholipid dephosphorylation;	GO:0005887:integral component of plasma membrane;GO:0016020:membrane;GO:0016021:integral component of membrane;	GO:0042577:lipid phosphatase activity;	-
ENSDARG00000077928	1898	28	0.86	16	0.47	31	0.89	110	4.29	201	9.13	151	5.23	115.866	3.20644	0.5162	6.21163	5.24e-10	2.42e-08	Ups	9	48521745	48533625	+	ccdc173	coiled-coil domain containing 173 [Source:ZFIN%3BAcc:ZDB-GENE-081104-457]	-	-	-	-
ENSDARG00000099395	2406	86	2.08	50	1.16	71	1.62	4	0.12	2	0.07	6	0.16	29.3118	-3.26969	0.526433	-6.21103	5.26e-10	2.42e-08	Down	2	4461665	4513167	+	cables1	Cdk5 and Abl enzyme substrate 1 [Source:ZFIN%3BAcc:ZDB-GENE-070912-509]	GO:0007399:nervous system development;GO:0051726:regulation of cell cycle;	-	-	-
ENSDARG00000036376	2015	53	1.53	45	1.25	44	1.2	649	23.82	509	21.77	125	4.08	310.495	3.62887	0.584731	6.20606	5.43e-10	2.5e-08	Ups	7	22345055	22355696	+	cldn7a	claudin 7a [Source:ZFIN%3BAcc:ZDB-GENE-040718-29]	GO:0060322:head development;	GO:0005886:plasma membrane;GO:0005923:bicellular tight junction;GO:0016020:membrane;GO:0016021:integral component of membrane;GO:0030054:cell junction;	GO:0005198:structural molecule activity;	K06087
ENSDARG00000096489	3455	267	4.5	273	4.41	336	5.32	485	10.38	415	10.35	852	16.21	466.055	1.59431	0.25702	6.20307	5.54e-10	2.54e-08	Ups	20	30128699	30181234	+	si:dkey-227h16.2	si:dkey-227h16.2 [Source:ZFIN%3BAcc:ZDB-GENE-091204-275]	-	-	-	-
ENSDARG00000099005	1462	80	3.19	90	3.43	77	2.88	6	0.3	8	0.47	6	0.27	36.844	-2.81166	0.453308	-6.20253	5.56e-10	2.54e-08	Down	10	4717785	4820255	+	palm2	paralemmin 2 [Source:ZFIN%3BAcc:ZDB-GENE-050208-62]	GO:0008360:regulation of cell shape;	GO:0016020:membrane;	GO:0003674:molecular_function;	K16519
ENSDARG00000076404	6264	30	0.28	46	0.41	46	0.4	213	2.51	180	2.48	126	1.32	129.531	2.69645	0.434748	6.20234	5.56e-10	2.54e-08	Ups	5	49795535	49989545	-	MCTP1 (1 of many)	multiple C2 and transmembrane domain containing 1 [Source:HGNC Symbol%3BAcc:HGNC:26183]	-	-	-	-
ENSDARG00000061660	2603	600	13.44	674	14.44	635	13.36	18	0.51	0	0	43	1.09	259.876	-4.06788	0.65594	-6.20161	5.59e-10	2.55e-08	Down	24	36953022	36985823	+	CABZ01055347.1	-	-	-	-	K08765
ENSDARG00000037276	2574	57	1.29	53	1.15	65	1.38	152	4.37	84	2.81	130	3.32	96.5952	1.65742	0.267324	6.20004	5.64e-10	2.57e-08	Ups	1	25046938	25059059	-	map9	microtubule-associated protein 9 [Source:ZFIN%3BAcc:ZDB-GENE-080225-36]	GO:0000910:cytokinesis;GO:0007088:regulation of mitotic nuclear division;GO:0051225:spindle assembly;	GO:0005575:cellular_component;	GO:0003674:molecular_function;	K10434
ENSDARG00000104129	1245	92	4.31	51	2.28	66	2.9	3	0.18	3	0.21	5	0.26	29.5647	-3.35537	0.541472	-6.19675	5.76e-10	2.62e-08	Down	7	38516573	38521285	-	si:dkey-23n7.10	si:dkey-23n7.10 [Source:ZFIN%3BAcc:ZDB-GENE-141222-64]	-	-	-	K10345
ENSDARG00000093874	2137	60	1.64	34	0.89	35	0.9	136	4.71	107	4.32	148	4.55	97.8635	2.18967	0.353615	6.19225	5.93e-10	2.69e-08	Ups	13	5442366	5445428	+	si:dkey-196j8.2	si:dkey-196j8.2 [Source:ZFIN%3BAcc:ZDB-GENE-081107-58]	-	-	-	-
ENSDARG00000007976	7029	202	1.68	245	1.94	222	1.73	887	9.33	1220	14.96	668	6.25	729.734	2.73765	0.442222	6.19066	5.99e-10	2.7e-08	Ups	18	29991478	30043225	-	si:ch211-220f16.2	si:ch211-220f16.2 [Source:ZFIN%3BAcc:ZDB-GENE-070912-199]	-	GO:0005794:Golgi apparatus;GO:0016020:membrane;GO:0016021:integral component of membrane;	-	K20478
ENSDARG00000026926	1757	1	0.03	2	0.06	2	0.06	137	5.77	39	1.91	16	0.6	39.3499	4.7983	0.77509	6.19064	5.99e-10	2.7e-08	Ups	14	46688014	46712649	+	rom1b	retinal outer segment membrane protein 1b [Source:ZFIN%3BAcc:ZDB-GENE-040426-1073]	GO:0007166:cell surface receptor signaling pathway;GO:0007601:visual perception;	GO:0005887:integral component of plasma membrane;GO:0016020:membrane;GO:0016021:integral component of membrane;	-	K17344
ENSDARG00000061248	2868	290	5.89	425	8.27	483	9.22	15	0.39	2	0.06	43	0.99	166.697	-3.56492	0.575898	-6.1902	6.01e-10	2.7e-08	Down	3	26287580	26394063	-	xylt1	xylosyltransferase I [Source:ZFIN%3BAcc:ZDB-GENE-111017-2]	GO:0006024:glycosaminoglycan biosynthetic process;GO:0030166:proteoglycan biosynthetic process;GO:0048701:embryonic cranial skeleton morphogenesis;	GO:0016020:membrane;	GO:0008375:acetylglucosaminyltransferase activity;GO:0016740:transferase activity;GO:0030158:protein xylosyltransferase activity;	K00771
ENSDARG00000079670	8032	94	0.68	69	0.48	66	0.45	795	7.32	1059	11.36	224	1.83	534.197	3.70139	0.598191	6.18764	6.11e-10	2.74e-08	Ups	6	30131084	30323275	-	lrrc7	leucine rich repeat containing 7 [Source:ZFIN%3BAcc:ZDB-GENE-130530-876]	-	-	-	-
ENSDARG00000086744	1626	22	0.79	28	0.96	24	0.81	70	3.18	45	2.39	103	4.16	52.5889	2.09174	0.338279	6.18346	6.27e-10	2.81e-08	Ups	22	2166844	2173079	+	znf1152	zinc finger protein 1152 [Source:ZFIN%3BAcc:ZDB-GENE-050208-482]	-	-	-	-
ENSDARG00000019223	5736	1527	15.52	1379	13.41	1446	13.8	3481	44.88	2204	33.12	2440	27.96	2257.85	1.54604	0.250082	6.18215	6.32e-10	2.83e-08	Ups	9	26275266	26285757	+	arglu1a	arginine and glutamate rich 1a [Source:ZFIN%3BAcc:ZDB-GENE-040426-2914]	GO:0008150:biological_process;	GO:0005575:cellular_component;	GO:0003674:molecular_function;	-
ENSDARG00000076213	7454	102	0.8	104	0.78	85	0.62	9	0.09	9	0.1	15	0.13	44.9096	-2.42697	0.392607	-6.18168	6.34e-10	2.83e-08	Down	25	21420003	21618778	-	DOCK4 (1 of many)	si:dkey-81e3.1 [Source:ZFIN%3BAcc:ZDB-GENE-120703-34]	GO:0007264:small GTPase mediated signal transduction;	-	GO:0005085:guanyl-nucleotide exchange factor activity;	-
ENSDARG00000027236	1399	46	1.92	31	1.24	34	1.33	1578	83.41	766	47.19	70	3.29	540.054	4.44797	0.719819	6.17929	6.44e-10	2.87e-08	Ups	11	29997172	30004914	+	rs1a	retinoschisin 1a [Source:ZFIN%3BAcc:ZDB-GENE-040801-171]	-	GO:0005575:cellular_component;	-	-
ENSDARG00000053517	7859	121	0.9	111	0.79	146	1.02	548	5.16	756	8.29	392	3.28	443.441	2.84146	0.460063	6.17624	6.56e-10	2.92e-08	Ups	17	43048924	43296752	-	EML5	si:dkey-1f12.3 [Source:ZFIN%3BAcc:ZDB-GENE-030131-1677]	-	-	-	K18597
ENSDARG00000098223	1324	0	0	0	0	0	0	31	1.73	14	0.91	20	0.99	13.0133	5.43906	0.881032	6.17351	6.68e-10	2.96e-08	Ups	16	35868446	35871833	-	si:ch211-207m11.3	si:ch211-207m11.3 [Source:ZFIN%3BAcc:ZDB-GENE-060503-210]	-	-	-	-
ENSDARG00000090444	1435	159	6.46	160	6.22	175	6.68	40	2.06	22	1.32	35	1.6	84.065	-1.70475	0.276218	-6.17174	6.75e-10	2.99e-08	Down	7	20092064	20117901	+	ponzr1	plac8 onzin related protein 1 [Source:ZFIN%3BAcc:ZDB-GENE-070727-1]	GO:0035775:pronephric glomerulus morphogenesis;GO:0048703:embryonic viscerocranium morphogenesis;GO:0072078:nephron tubule morphogenesis;	GO:0016020:membrane;GO:0016021:integral component of membrane;	-	-
ENSDARG00000068104	2786	44	0.92	35	0.7	62	1.22	0	0	0	0	0	0	18.3654	-5.40188	0.875662	-6.1689	6.88e-10	3.03e-08	Down	18	35295456	35415834	-	CABZ01041002.1	-	-	-	-	-
ENSDARG00000099609	1740	310	10.39	324	10.39	352	11.08	27	1.15	17	0.84	74	2.8	150.854	-2.43617	0.394949	-6.1683	6.9e-10	3.04e-08	Down	19	14197154	14199792	+	tpbga	trophoblast glycoprotein a [Source:ZFIN%3BAcc:ZDB-GENE-030827-4]	GO:0090090:negative regulation of canonical Wnt signaling pathway;GO:2000052:positive regulation of non-canonical Wnt signaling pathway;	GO:0016020:membrane;GO:0016021:integral component of membrane;	-	-
ENSDARG00000008105	1475	502	19.84	598	22.61	602	22.35	189	9.48	112	6.54	201	8.96	322.97	-1.14203	0.185167	-6.16759	6.93e-10	3.05e-08	Down	3	19515579	19533079	+	mettl2a	methyltransferase like 2A [Source:ZFIN%3BAcc:ZDB-GENE-050417-462]	GO:0032259:methylation;	-	GO:0000179:rRNA (adenine-N6,N6-)-dimethyltransferase activity;GO:0003880:protein C-terminal carboxyl O-methyltransferase activity;GO:0004809:tRNA (guanine-N2-)-methyltransferase activity;GO:0008168:methyltransferase activity;GO:0008169:C-methyltransferase activity;GO:0008170:N-methyltransferase activity;GO:0008171:O-methyltransferase activity;GO:0008172:S-methyltransferase activity;GO:0008173:RNA…	-
ENSDARG00000059900	4072	243	3.48	173	2.37	217	2.92	19	0.35	0	0	15	0.24	88.4303	-3.45994	0.561148	-6.16584	7.01e-10	3.08e-08	Down	1	52687140	52726370	+	tbc1d9	TBC1 domain family%2C member 9 (with GRAM domain) [Source:ZFIN%3BAcc:ZDB-GENE-060810-33]	GO:0006886:intracellular protein transport;GO:0031338:regulation of vesicle fusion;GO:0090630:activation of GTPase activity;	GO:0005622:intracellular;GO:0012505:endomembrane system;	GO:0005096:GTPase activator activity;GO:0005509:calcium ion binding;GO:0017137:Rab GTPase binding;	K19951
ENSDARG00000037777	1940	405	12.17	329	9.46	330	9.31	66	2.52	21	0.93	89	3.02	171.65	-2.0201	0.327684	-6.16476	7.06e-10	3.09e-08	Down	1	4724634	4736456	+	stk16	serine/threonine kinase 16 [Source:ZFIN%3BAcc:ZDB-GENE-050417-102]	GO:0006468:protein phosphorylation;	GO:0005737:cytoplasm;	GO:0004672:protein kinase activity;GO:0004674:protein serine/threonine kinase activity;GO:0005524:ATP binding;	K08856
ENSDARG00000069807	3730	274	4.28	206	3.08	246	3.61	404	8.01	247	5.71	437	7.7	313.017	1.18936	0.193205	6.15595	7.46e-10	3.26e-08	Ups	16	34038289	34052305	+	zdhhc18a	zinc finger%2C DHHC-type containing 18a [Source:ZFIN%3BAcc:ZDB-GENE-060929-424]	-	GO:0016020:membrane;GO:0016021:integral component of membrane;	GO:0008270:zinc ion binding;GO:0016740:transferase activity;GO:0016746:transferase activity, transferring acyl groups;GO:0019706:protein-cysteine S-palmitoyltransferase activity;	K16675
ENSDARG00000100166	6727	199	1.72	202	1.67	172	1.4	1712	18.82	2105	26.97	504	4.93	1109.89	3.48187	0.565729	6.15467	7.52e-10	3.28e-08	Ups	1	7338209	7417384	-	CASKIN1 (1 of many)	si:dkeyp-9d4.3 [Source:ZFIN%3BAcc:ZDB-GENE-110914-175]	-	-	-	-
ENSDARG00000057107	2848	84	1.72	97	1.9	97	1.86	8	0.21	1	0.03	0	0	38.0674	-3.88874	0.632382	-6.14935	7.78e-10	3.39e-08	Down	24	29575706	29741367	-	VAV3 (1 of many)	si:ch73-383g2.1 [Source:ZFIN%3BAcc:ZDB-GENE-131121-54]	-	-	-	K05730
ENSDARG00000079771	822	103	7.3	113	7.67	170	11.32	11	0.99	0	0	12	0.96	54.1878	-3.31549	0.539594	-6.14442	8.03e-10	3.49e-08	Down	7	73548423	73559834	+	PEA15	phosphoprotein enriched in astrocytes 15 [Source:HGNC Symbol%3BAcc:HGNC:8822]	-	-	-	-
ENSDARG00000094836	2039	283	8.09	268	7.33	295	7.92	1016	36.85	951	40.2	637	20.54	686.839	2.30055	0.374637	6.14074	8.21e-10	3.56e-08	Ups	3	32272044	32275478	+	si:ch211-195b15.8	si:ch211-195b15.8 [Source:ZFIN%3BAcc:ZDB-GENE-131127-627]	GO:0006470:protein dephosphorylation;GO:0016311:dephosphorylation;	-	GO:0004725:protein tyrosine phosphatase activity;GO:0008138:protein tyrosine/serine/threonine phosphatase activity;GO:0016791:phosphatase activity;	-
ENSDARG00000078842	8284	350	2.46	320	2.15	325	2.15	1541	13.76	2637	27.44	1078	8.55	1393.06	3.07648	0.50102	6.14044	8.23e-10	3.56e-08	Ups	6	18705859	18814425	-	tns1a	tensin 1a [Source:ZFIN%3BAcc:ZDB-GENE-120215-32]	GO:0035556:intracellular signal transduction;	-	GO:0046872:metal ion binding;	K18080
ENSDARG00000098751	2643	150	3.31	83	1.75	68	1.41	5	0.14	1	0.03	9	0.22	42.064	-3.48255	0.567235	-6.13951	8.28e-10	3.58e-08	Down	5	2400604	2420331	+	LZTS3 (1 of many)	leucine zipper tumor suppressor family member 3 [Source:HGNC Symbol%3BAcc:HGNC:30139]	-	-	-	-
ENSDARG00000062696	2510	41	0.95	50	1.11	40	0.87	0	0	0	0	0	0	17.1594	-5.36291	0.873851	-6.1371	8.4e-10	3.62e-08	Down	9	22655349	22807886	+	dgkg	diacylglycerol kinase%2C gamma [Source:ZFIN%3BAcc:ZDB-GENE-081105-39]	-	-	-	K00901
ENSDARG00000098809	4465	431	5.63	288	3.6	302	3.7	2154	35.67	3596	69.42	1108	16.31	1806.37	3.37259	0.549562	6.13687	8.42e-10	3.62e-08	Ups	16	33051658	33105239	-	snap91	synaptosomal-associated protein 91 [Source:ZFIN%3BAcc:ZDB-GENE-100422-6]	GO:0007268:synaptic transmission;GO:0048268:clathrin coat assembly;	GO:0005886:plasma membrane;GO:0005905:coated pit;GO:0030136:clathrin-coated vesicle;	GO:0005543:phospholipid binding;GO:0005545:1-phosphatidylinositol binding;GO:0030276:clathrin binding;	K20043
ENSDARG00000002758	3983	305	4.46	248	3.47	276	3.79	1517	28.17	2161	46.76	802	13.24	1174.67	3.09256	0.503974	6.13635	8.44e-10	3.63e-08	Ups	16	10950261	10972139	+	dedd1	death effector domain-containing 1 [Source:ZFIN%3BAcc:ZDB-GENE-000616-2]	GO:0042981:regulation of apoptotic process;	-	-	-
ENSDARG00000024478	1361	2226	95.34	1968	80.65	2046	82.31	613	33.31	431	27.3	869	41.97	1197.73	-1.08843	0.177436	-6.13423	8.56e-10	3.67e-08	Down	9	34412812	34418287	+	mpc2	mitochondrial pyruvate carrier 2 [Source:ZFIN%3BAcc:ZDB-GENE-030131-330]	GO:0006850:mitochondrial pyruvate transport;	GO:0005743:mitochondrial inner membrane;	GO:0003674:molecular_function;	-
ENSDARG00000025089	6375	39	0.36	58	0.51	56	0.48	177	2.05	170	2.3	155	1.6	128.873	2.35014	0.383213	6.13273	8.64e-10	3.7e-08	Ups	13	40056597	40112923	-	loxl4	lysyl oxidase-like 4 [Source:ZFIN%3BAcc:ZDB-GENE-080722-19]	GO:0055114:oxidation-reduction process;	GO:0016020:membrane;	GO:0005044:scavenger receptor activity;GO:0005507:copper ion binding;GO:0016641:oxidoreductase activity, acting on the CH-NH2 group of donors, oxygen as acceptor;	K00280
ENSDARG00000033614	3454	573	9.67	578	9.33	586	9.29	861	18.43	617	15.4	908	17.28	716.451	1.09582	0.178757	6.13022	8.78e-10	3.75e-08	Ups	5	39107175	39205467	-	rasgef1ba	RasGEF domain family%2C member 1Ba [Source:ZFIN%3BAcc:ZDB-GENE-030131-5783]	GO:0007264:small GTPase mediated signal transduction;GO:0043547:positive regulation of GTPase activity;	-	GO:0005085:guanyl-nucleotide exchange factor activity;GO:0005088:Ras guanyl-nucleotide exchange factor activity;	-
ENSDARG00000045636	7252	156	1.25	141	1.08	149	1.12	530	5.4	395	4.69	316	2.86	324.908	2.12695	0.347295	6.12433	9.11e-10	3.88e-08	Ups	25	35506531	35539644	-	rbl2	retinoblastoma-like 2 (p130) [Source:ZFIN%3BAcc:ZDB-GENE-061109-2]	GO:0006357:regulation of transcription from RNA polymerase II promoter;GO:0007049:cell cycle;GO:0051726:regulation of cell cycle;	GO:0005634:nucleus;GO:0005667:transcription factor complex;	-	K16332
ENSDARG00000053389	3220	41	0.74	62	1.07	56	0.95	3	0.07	0	0	2	0.04	21.657	-3.91244	0.639229	-6.12055	9.33e-10	3.97e-08	Down	21	45345222	45370257	+	jade2	jade family PHD finger 2 [Source:ZFIN%3BAcc:ZDB-GENE-120215-66]	-	-	GO:0008270:zinc ion binding;GO:0046872:metal ion binding;	-
ENSDARG00000035127	1721	42	1.42	49	1.59	72	2.29	0	0	0	0	3	0.11	21.7366	-4.37555	0.714965	-6.11996	9.36e-10	3.97e-08	Down	5	63794954	63830264	-	rxrab	retinoid x receptor%2C alpha b [Source:ZFIN%3BAcc:ZDB-GENE-990415-243]	GO:0006351:transcription, DNA-templated;GO:0006355:regulation of transcription, DNA-templated;GO:0043401:steroid hormone mediated signaling pathway;GO:0045944:positive regulation of transcription from RNA polymerase II promoter;	GO:0005634:nucleus;	GO:0003677:DNA binding;GO:0003700:sequence-specific DNA binding transcription factor activity;GO:0003707:steroid hormone receptor activity;GO:0004886:9-cis retinoic acid receptor activity;GO:0008270:zinc ion binding;GO:0043565:sequence-specific DNA binding;GO:0046872:metal ion binding;	-
ENSDARG00000058949	1476	500	19.75	474	17.91	548	20.33	31	1.55	4	0.23	66	2.94	216.201	-3.24153	0.530056	-6.11544	9.63e-10	4.08e-08	Down	10	2529249	2547986	+	SPIN2B	spindlin family member 2B [Source:HGNC Symbol%3BAcc:HGNC:33147]	-	-	-	-
ENSDARG00000086877	3235	43	0.77	47	0.81	36	0.61	410	9.37	611	16.28	136	2.76	299.997	3.71322	0.607423	6.11307	9.77e-10	4.13e-08	Ups	1	46433425	46470741	-	mhc1zaa	-	-	-	-	-
ENSDARG00000063437	1161	63	3.16	64	3.07	91	4.29	0	0	0	0	6	0.34	29.4049	-4.07391	0.66648	-6.11258	9.8e-10	4.14e-08	Down	2	3370164	3439840	+	wnt9a	wingless-type MMTV integration site family%2C member 9A [Source:ZFIN%3BAcc:ZDB-GENE-060825-97]	GO:0007275:multicellular organismal development;GO:0016055:Wnt signaling pathway;GO:0048701:embryonic cranial skeleton morphogenesis;GO:0048702:embryonic neurocranium morphogenesis;GO:0051216:cartilage development;GO:0060037:pharyngeal system development;	GO:0005576:extracellular region;GO:0005578:proteinaceous extracellular matrix;GO:0016020:membrane;GO:0016021:integral component of membrane;	GO:0005102:receptor binding;	K01064
ENSDARG00000039117	2932	1183	23.52	1179	22.43	1262	23.57	2387	60.2	1159	34.07	1812	40.63	1544.91	1.16697	0.190957	6.11117	9.89e-10	4.17e-08	Ups	12	19022959	19031303	-	tefa	thyrotrophic embryonic factor a [Source:ZFIN%3BAcc:ZDB-GENE-990415-264]	GO:0006355:regulation of transcription, DNA-templated;GO:0007275:multicellular organismal development;GO:0045893:positive regulation of transcription, DNA-templated;GO:0071482:cellular response to light stimulus;	GO:0005634:nucleus;	GO:0000977:RNA polymerase II regulatory region sequence-specific DNA binding;GO:0001077:RNA polymerase II core promoter proximal region sequence-specific DNA binding transcription factor activity involved in positive regulation of transcription;GO:0003700:sequence-specific DNA binding transcription factor activity;GO:0043565:sequence-specific DNA binding;	K09058
ENSDARG00000069774	3137	552	10.26	459	8.16	480	8.38	1211	28.55	746	20.5	853	17.88	776.716	1.55201	0.254019	6.10981	9.97e-10	4.2e-08	Ups	15	16451066	16471961	+	flot2b	flotillin 2b [Source:ZFIN%3BAcc:ZDB-GENE-040426-1368]	GO:0008150:biological_process;	-	GO:0003674:molecular_function;	K07192
ENSDARG00000068971	1898	374	11.49	418	12.28	402	11.6	19	0.74	2	0.09	47	1.63	167.749	-3.41894	0.559639	-6.10919	1e-09	4.2e-08	Down	5	6375795	6385002	-	MEX3C	mex-3 RNA binding family member C [Source:HGNC Symbol%3BAcc:HGNC:28040]	-	-	-	-
ENSDARG00000079977	9915	191	1.12	161	0.91	196	1.08	1400	10.44	1669	14.51	474	3.14	911.6	3.29535	0.539594	6.10708	1.01e-09	4.25e-08	Ups	11	29752230	29842835	+	nhsb	Nance-Horan syndrome b (congenital cataracts and dental anomalies) [Source:ZFIN%3BAcc:ZDB-GENE-090617-2]	-	-	-	-
ENSDARG00000086762	2051	35	0.99	53	1.44	82	2.19	0	0	0	0	2	0.06	22.4711	-4.67793	0.766531	-6.10273	1.04e-09	4.36e-08	Down	19	20453534	20470242	+	dfna5a	deafness%2C autosomal dominant 5 a [Source:ZFIN%3BAcc:ZDB-GENE-120215-186]	-	-	-	-
ENSDARG00000101868	4322	53	0.71	41	0.53	57	0.72	2	0.03	0	0	3	0.05	20.541	-3.85799	0.632198	-6.1025	1.04e-09	4.36e-08	Down	22	23259483	23453425	+	dennd1b	DENN/MADD domain containing 1B [Source:ZFIN%3BAcc:ZDB-GENE-060503-16]	-	-	-	K20160
ENSDARG00000038731	5032	607	7.03	583	6.46	627	6.82	1600	23.51	1467	25.13	1251	16.34	1175.63	1.93363	0.316876	6.10215	1.05e-09	4.36e-08	Ups	2	39765645	39793420	-	slc25a36a	solute carrier family 25 (pyrimidine nucleotide carrier )%2C member 36a [Source:ZFIN%3BAcc:ZDB-GENE-040718-415]	GO:0006810:transport;GO:0055085:transmembrane transport;	GO:0005739:mitochondrion;GO:0005743:mitochondrial inner membrane;GO:0016020:membrane;GO:0016021:integral component of membrane;	-	-
ENSDARG00000057427	4734	6	0.07	2	0.02	12	0.14	500	7.81	257	4.68	22	0.31	173.515	4.88818	0.801425	6.09936	1.06e-09	4.43e-08	Ups	7	15017806	15057728	+	sv2ba	synaptic vesicle glycoprotein 2Ba [Source:ZFIN%3BAcc:ZDB-GENE-070209-134]	GO:0001504:neurotransmitter uptake;GO:0006810:transport;GO:0055085:transmembrane transport;	GO:0016020:membrane;GO:0016021:integral component of membrane;GO:0030672:synaptic vesicle membrane;GO:0043005:neuron projection;	GO:0005215:transporter activity;GO:0022857:transmembrane transporter activity;	-
ENSDARG00000013828	3614	216	3.48	226	3.49	238	3.61	6	0.12	0	0	22	0.4	93.5086	-3.76435	0.617273	-6.09836	1.07e-09	4.44e-08	Down	19	2097105	2147996	-	snx13	sorting nexin 13 [Source:ZFIN%3BAcc:ZDB-GENE-050306-12]	GO:0010667:negative regulation of cardiac muscle cell apoptotic process;GO:2001237:negative regulation of extrinsic apoptotic signaling pathway;	GO:0016020:membrane;GO:0016021:integral component of membrane;	GO:0035091:phosphatidylinositol binding;	K17925
ENSDARG00000097145	277	73	15.36	42	8.46	37	7.31	0	0	0	0	1	0.24	20.061	-4.94502	0.810889	-6.09827	1.07e-09	4.44e-08	Down	22	3576000	3661457	-	si:ch73-248e17.1	si:ch73-248e17.1 [Source:ZFIN%3BAcc:ZDB-GENE-131127-384]	-	-	-	-
ENSDARG00000054542	2921	2	0.04	3	0.06	2	0.04	29	0.73	37	1.09	28	0.63	22.0147	3.97031	0.651107	6.09778	1.08e-09	4.45e-08	Ups	21	35255586	35269628	+	il12bb	interleukin 12B%2C b [Source:ZFIN%3BAcc:ZDB-GENE-030131-7937]	-	-	-	-
ENSDARG00000097182	699	34	2.84	32	2.55	39	3.05	284	30.05	355	43.78	114	10.72	192.106	3.40768	0.558865	6.09749	1.08e-09	4.45e-08	Ups	15	19993763	19997116	-	si:ch211-207l3.2	si:ch211-207l3.2 [Source:ZFIN%3BAcc:ZDB-GENE-131121-291]	-	-	-	-
ENSDARG00000105052	1192	53	2.59	50	2.34	43	1.98	0	0	0	0	3	0.17	19.6004	-4.27657	0.701406	-6.09714	1.08e-09	4.45e-08	Down	22	23571529	23586290	-	cfhl5	complement factor H like 5 [Source:ZFIN%3BAcc:ZDB-GENE-050208-782]	-	-	-	-
ENSDARG00000099850	7946	153	1.12	207	1.45	172	1.19	1216	11.32	1352	14.67	463	3.83	777.281	3.12655	0.513426	6.08958	1.13e-09	4.66e-08	Ups	4	26507291	26776621	+	iqsec3a	IQ motif and Sec7 domain 3a [Source:ZFIN%3BAcc:ZDB-GENE-041210-343]	GO:0030036:actin cytoskeleton organization;GO:0032012:regulation of ARF protein signal transduction;	-	GO:0005086:ARF guanyl-nucleotide exchange factor activity;	K12495
ENSDARG00000098984	1898	273	8.38	296	8.7	302	8.71	7	0.27	2	0.09	34	1.18	121.241	-3.55801	0.584792	-6.08424	1.17e-09	4.81e-08	Down	18	46636360	46686334	-	pid1	phosphotyrosine interaction domain containing 1 [Source:ZFIN%3BAcc:ZDB-GENE-050320-72]	GO:0008150:biological_process;	GO:0005575:cellular_component;	-	-
ENSDARG00000019651	1116	2	0.1	1	0.05	0	0	24	1.59	39	3.01	27	1.59	21.0749	4.63713	0.762191	6.08395	1.17e-09	4.81e-08	Ups	21	40763745	40776357	-	zgc:162239	zgc:162239 [Source:ZFIN%3BAcc:ZDB-GENE-070424-28]	-	-	GO:0000166:nucleotide binding;GO:0005525:GTP binding;	-
ENSDARG00000019457	1683	74	2.56	82	2.72	79	2.57	0	0	2	0.1	8	0.31	32.6567	-3.60499	0.5932	-6.0772	1.22e-09	5e-08	Down	11	25266599	25282221	+	tfe3b	transcription factor binding to IGHM enhancer 3b [Source:ZFIN%3BAcc:ZDB-GENE-010919-3]	GO:0006355:regulation of transcription, DNA-templated;GO:0006959:humoral immune response;GO:0045670:regulation of osteoclast differentiation;GO:0045893:positive regulation of transcription, DNA-templated;	-	GO:0046983:protein dimerization activity;	K09105
ENSDARG00000052765	5014	193	2.24	183	2.04	214	2.34	1351	19.93	2048	35.21	558	7.32	1039.75	3.36346	0.553672	6.07484	1.24e-09	5.07e-08	Ups	14	35408071	35473299	+	gria2b	glutamate receptor%2C ionotropic%2C AMPA 2b [Source:ZFIN%3BAcc:ZDB-GENE-020125-4]	GO:0006810:transport;GO:0006811:ion transport;	GO:0005886:plasma membrane;GO:0016020:membrane;GO:0016021:integral component of membrane;GO:0030054:cell junction;GO:0032281:alpha-amino-3-hydroxy-5-methyl-4-isoxazolepropionic acid selective glutamate receptor complex;GO:0045202:synapse;GO:0045211:postsynaptic membrane;	GO:0004872:receptor activity;GO:0004970:ionotropic glutamate receptor activity;GO:0004971:alpha-amino-3-hydroxy-5-methyl-4-isoxazole propionate selective glutamate receptor activity;GO:0005216:ion channel activity;GO:0005234:extracellular-glutamate-gated ion channel activity;	K05198
ENSDARG00000056395	1339	150	6.53	167	6.96	121	4.95	9	0.5	1	0.06	20	0.98	62.5348	-3.16025	0.520273	-6.07421	1.25e-09	5.08e-08	Down	22	20436510	20448589	+	onecut3a	one cut homeobox 3a [Source:ZFIN%3BAcc:ZDB-GENE-050208-744]	GO:0001889:liver development;	GO:0005634:nucleus;	GO:0003677:DNA binding;	-
ENSDARG00000021739	2264	251	6.46	243	5.99	262	6.34	60	1.96	30	1.14	83	2.41	132.076	-1.53043	0.252196	-6.06843	1.29e-09	5.26e-08	Down	2	44718202	44751457	+	klhl24a	kelch-like family member 24a [Source:ZFIN%3BAcc:ZDB-GENE-061013-572]	GO:2000312:regulation of kainate selective glutamate receptor activity;	GO:0031463:Cul3-RING ubiquitin ligase complex;	GO:0004842:ubiquitin-protein transferase activity;	K10461
ENSDARG00000036998	1076	199	10.78	178	9.23	199	10.13	23	1.58	21	1.68	12	0.73	87.7653	-2.5369	0.418467	-6.06238	1.34e-09	5.45e-08	Down	6	7283623	7295534	+	arf3b	ADP-ribosylation factor 3b [Source:ZFIN%3BAcc:ZDB-GENE-030616-356]	GO:0007264:small GTPase mediated signal transduction;	GO:0005622:intracellular;	GO:0000166:nucleotide binding;GO:0005525:GTP binding;	K07938
ENSDARG00000076560	2697	460	9.94	536	11.09	577	11.71	33	0.9	0	0	28	0.68	215.905	-3.83311	0.632319	-6.06199	1.34e-09	5.45e-08	Down	10	16009524	16039795	+	apbb1	amyloid beta (A4) precursor protein-binding%2C family B%2C member 1 (Fe65) [Source:ZFIN%3BAcc:ZDB-GENE-091118-127]	GO:0006355:regulation of transcription, DNA-templated;	GO:0005634:nucleus;GO:0005737:cytoplasm;	GO:0001540:beta-amyloid binding;GO:0008134:transcription factor binding;	K04529
ENSDARG00000069109	955	552	33.69	481	28.09	556	31.88	180	13.94	73	6.59	184	12.67	291.587	-1.28062	0.211427	-6.05702	1.39e-09	5.61e-08	Down	10	26865400	26870331	+	sssca1	Sjogren syndrome/scleroderma autoantigen 1 [Source:ZFIN%3BAcc:ZDB-GENE-041010-102]	GO:0008150:biological_process;	GO:0005575:cellular_component;	GO:0003674:molecular_function;	-
ENSDARG00000078567	4498	324	4.2	380	4.71	388	4.72	1976	32.49	1176	22.54	746	10.9	974.716	2.44311	0.403385	6.05654	1.39e-09	5.62e-08	Ups	8	13662900	13750606	+	lonrf1l	LON peptidase N-terminal domain and ring finger 1%2C like [Source:ZFIN%3BAcc:ZDB-GENE-081104-397]	GO:0006508:proteolysis;	-	GO:0004176:ATP-dependent peptidase activity;GO:0008270:zinc ion binding;GO:0046872:metal ion binding;	-
ENSDARG00000003382	1937	452	13.6	431	12.41	415	11.73	666	25.43	595	26.48	915	31.05	619.251	1.38462	0.228631	6.05614	1.39e-09	5.62e-08	Ups	2	5797542	5811904	-	cwc25	CWC25 spliceosome-associated protein homolog (S. cerevisiae) [Source:ZFIN%3BAcc:ZDB-GENE-040426-2817]	-	-	-	-
ENSDARG00000032155	2803	833	17.32	846	16.83	905	17.68	147	3.88	83	2.55	286	6.71	435.577	-1.74595	0.288663	-6.0484	1.46e-09	5.89e-08	Down	13	31415323	31475900	+	ppm1aa	protein phosphatase%2C Mg2+/Mn2+ dependent%2C 1Aa [Source:ZFIN%3BAcc:ZDB-GENE-991102-15]	GO:0006470:protein dephosphorylation;	-	GO:0000287:magnesium ion binding;GO:0003824:catalytic activity;GO:0004721:phosphoprotein phosphatase activity;GO:0004722:protein serine/threonine phosphatase activity;GO:0016787:hydrolase activity;GO:0030145:manganese ion binding;GO:0043169:cation binding;GO:0046872:metal ion binding;	K04457
ENSDARG00000091817	1367	40	1.71	41	1.67	46	1.84	0	0	0	0	1	0.05	16.757	-4.81746	0.796567	-6.04778	1.47e-09	5.9e-08	Down	16	4256425	4272473	+	CR391998.1	-	-	-	-	-
ENSDARG00000044600	4958	15	0.18	12	0.14	21	0.23	231	3.45	246	4.28	55	0.73	131.979	3.86426	0.638992	6.04743	1.47e-09	5.9e-08	Ups	6	7632303	7731505	-	PLPPR2 (1 of many)	phospholipid phosphatase related 2 [Source:HGNC Symbol%3BAcc:HGNC:29566]	-	-	-	K19581
ENSDARG00000078327	6049	109	1.05	111	1.02	119	1.08	14	0.17	10	0.14	5	0.05	50.6784	-2.72804	0.451337	-6.04435	1.5e-09	6.01e-08	Down	20	3095757	3118041	+	CEP170B	si:ch73-212j7.1 [Source:ZFIN%3BAcc:ZDB-GENE-081104-258]	-	-	-	K16463
ENSDARG00000061020	5011	290	3.37	368	4.1	315	3.44	565	8.34	381	6.55	565	7.41	436.071	1.26102	0.208663	6.04333	1.51e-09	6.04e-08	Ups	12	30252469	30305050	+	ccdc186	si:ch211-225b10.4 [Source:ZFIN%3BAcc:ZDB-GENE-100318-3]	-	-	-	-
ENSDARG00000026811	3704	544	8.56	619	9.32	574	8.48	76	1.52	9	0.21	78	1.38	256.017	-2.80399	0.464444	-6.03731	1.57e-09	6.25e-08	Down	20	50137614	50211732	-	extl3	exostosin-like glycosyltransferase 3 [Source:ZFIN%3BAcc:ZDB-GENE-041124-2]	GO:0006024:glycosaminoglycan biosynthetic process;GO:0015012:heparan sulfate proteoglycan biosynthetic process;GO:0030516:regulation of axon extension;GO:0031290:retinal ganglion cell axon guidance;GO:0033339:pectoral fin development;GO:0033564:anterior/posterior axon guidance;GO:0035118:embryonic pectoral fin morphogenesis;GO:0035138:pectoral fin morphogenesis;GO:0045743:positive regulation of f…	GO:0016020:membrane;GO:0016021:integral component of membrane;	GO:0001888:glucuronyl-galactosyl-proteoglycan 4-alpha-N-acetylglucosaminyltransferase activity;GO:0008375:acetylglucosaminyltransferase activity;	K02370
ENSDARG00000102379	3599	298	4.83	307	4.76	390	5.93	690	14.18	391	9.36	556	10.16	462.121	1.33738	0.221578	6.03573	1.58e-09	6.3e-08	Ups	14	30579944	30605000	-	si:zfos-80g12.1	si:zfos-80g12.1 [Source:ZFIN%3BAcc:ZDB-GENE-160114-34]	GO:1901031:regulation of response to reactive oxygen species;	GO:0005634:nucleus;	-	K10141
ENSDARG00000043746	9208	357	2.26	270	1.64	238	1.42	1904	15.29	2565	24.01	804	5.74	1373.07	3.22888	0.535014	6.03514	1.59e-09	6.32e-08	Ups	17	16898590	17428066	-	nrxn3a	neurexin 3a [Source:ZFIN%3BAcc:ZDB-GENE-070206-9]	GO:0001525:angiogenesis;GO:0007155:cell adhesion;GO:0007268:synaptic transmission;GO:0007269:neurotransmitter secretion;GO:0007416:synapse assembly;GO:0051965:positive regulation of synapse assembly;GO:0090129:positive regulation of synapse maturation;	GO:0016020:membrane;GO:0016021:integral component of membrane;	GO:0046872:metal ion binding;	K07377
ENSDARG00000105441	5710	51	0.52	16	0.16	20	0.19	505	6.54	431	6.51	106	1.22	250.779	3.91223	0.648343	6.0342	1.6e-09	6.34e-08	Ups	14	26697009	26823749	-	pcdh11	protocadherin 11 [Source:ZFIN%3BAcc:ZDB-GENE-140106-21]	-	-	-	-
ENSDARG00000089691	3920	143	2.13	145	2.06	142	1.98	4	0.08	2	0.04	20	0.34	60.8035	-3.28269	0.544139	-6.03282	1.61e-09	6.38e-08	Down	17	17841845	17882673	+	ism2a	isthmin 2a [Source:ZFIN%3BAcc:ZDB-GENE-130530-972]	-	-	-	-
ENSDARG00000010710	2765	1153	24.31	1311	26.45	1471	29.13	2358	63.06	1284	40.03	1989	47.29	1647.7	1.13082	0.187497	6.03112	1.63e-09	6.44e-08	Ups	8	39573169	39613442	+	msi1	musashi RNA-binding protein 1 [Source:ZFIN%3BAcc:ZDB-GENE-050320-86]	GO:0007417:central nervous system development;	GO:0005575:cellular_component;	GO:0000166:nucleotide binding;GO:0003676:nucleic acid binding;	K14411
ENSDARG00000001975	2592	631	14.19	499	10.74	634	13.39	110	3.14	34	1.13	154	3.91	285.091	-2.00222	0.331991	-6.03095	1.63e-09	6.44e-08	Down	7	34840575	34854897	-	hsd11b2	hydroxysteroid (11-beta) dehydrogenase 2 [Source:ZFIN%3BAcc:ZDB-GENE-030131-6030]	GO:0033555:multicellular organismal response to stress;GO:0034650:cortisol metabolic process;	GO:0016020:membrane;GO:0016021:integral component of membrane;	GO:0003845:11-beta-hydroxysteroid dehydrogenase [NAD(P)] activity;GO:0016491:oxidoreductase activity;	K00071
ENSDARG00000062687	3886	82	1.23	99	1.42	95	1.34	16	0.3	4	0.09	12	0.2	42.0912	-2.43711	0.40438	-6.02678	1.67e-09	6.59e-08	Down	6	10214377	10341428	+	kcnh7	potassium channel%2C voltage gated eag related subfamily H%2C member 7 [Source:ZFIN%3BAcc:ZDB-GENE-120214-39]	GO:0006810:transport;GO:0006811:ion transport;GO:0006813:potassium ion transport;GO:0042391:regulation of membrane potential;GO:0055085:transmembrane transport;	GO:0005887:integral component of plasma membrane;GO:0016020:membrane;GO:0016021:integral component of membrane;	GO:0005216:ion channel activity;GO:0005249:voltage-gated potassium channel activity;	K04910
ENSDARG00000100700	1819	60	1.92	55	1.69	74	2.23	0	0	1	0.05	6	0.22	25.9465	-3.74299	0.621075	-6.02662	1.67e-09	6.59e-08	Down	2	55627925	55656097	-	CABZ01066725.1	-	-	-	-	-
ENSDARG00000026137	4276	207	2.82	104	1.36	172	2.2	397	6.87	306	6.17	453	6.96	300.839	1.87065	0.310665	6.02142	1.73e-09	6.78e-08	Ups	14	46318781	46348420	+	sfxn5b	sideroflexin 5b [Source:ZFIN%3BAcc:ZDB-GENE-050706-107]	GO:0006811:ion transport;GO:0055085:transmembrane transport;	GO:0005739:mitochondrion;GO:0016020:membrane;GO:0016021:integral component of membrane;GO:0031966:mitochondrial membrane;	GO:0015075:ion transmembrane transporter activity;	-
ENSDARG00000011602	5347	236	2.57	240	2.5	202	2.07	1178	16.29	1200	19.34	544	6.69	755.666	2.75988	0.458473	6.01972	1.75e-09	6.83e-08	Ups	20	25760749	25810259	-	si:dkeyp-117h8.2	si:dkeyp-117h8.2 [Source:ZFIN%3BAcc:ZDB-GENE-041210-321]	-	-	-	-
ENSDARG00000080675	5867	103	1.02	95	0.9	113	1.05	467	5.89	779	11.44	342	3.83	419.583	3.02027	0.501732	6.01968	1.75e-09	6.83e-08	Ups	16	22133134	22202744	-	si:dkey-71b5.7	si:dkey-71b5.7 [Source:ZFIN%3BAcc:ZDB-GENE-100922-124]	GO:0007160:cell-matrix adhesion;GO:0007605:sensory perception of sound;	GO:0009986:cell surface;GO:0016020:membrane;GO:0016021:integral component of membrane;	-	-
ENSDARG00000042859	2320	52	1.31	43	1.03	56	1.32	2	0.06	0	0	4	0.11	20.7108	-3.67263	0.610232	-6.01841	1.76e-09	6.87e-08	Down	20	36743882	36768781	-	slc5a6a	solute carrier family 5 (sodium/multivitamin and iodide cotransporter)%2C member 6a [Source:ZFIN%3BAcc:ZDB-GENE-041001-177]	GO:0006810:transport;GO:0015878:biotin transport;GO:0015887:pantothenate transmembrane transport;GO:0055085:transmembrane transport;	GO:0005887:integral component of plasma membrane;GO:0016020:membrane;GO:0016021:integral component of membrane;	GO:0005215:transporter activity;GO:0008523:sodium-dependent multivitamin transmembrane transporter activity;	K14386
ENSDARG00000075883	1556	1513	56.68	1806	64.74	1797	63.23	571	27.14	350	19.39	738	31.18	997.17	-1.02067	0.169702	-6.01449	1.8e-09	7.03e-08	Down	12	49193302	49197913	-	bub3	BUB3 mitotic checkpoint protein [Source:ZFIN%3BAcc:ZDB-GENE-041010-210]	GO:0007094:mitotic spindle assembly checkpoint;	GO:0000776:kinetochore;GO:0033597:mitotic checkpoint complex;GO:1990298:bub1-bub3 complex;	GO:0043130:ubiquitin binding;	K02180
ENSDARG00000044380	1523	72	2.76	76	2.78	90	3.24	183	8.89	166	9.39	196	8.46	146.392	1.84045	0.306065	6.01327	1.82e-09	7.07e-08	Ups	21	38591273	38600037	+	rbmx2	RNA binding motif protein%2C X-linked 2 [Source:ZFIN%3BAcc:ZDB-GENE-050626-88]	GO:0000398:mRNA splicing, via spliceosome;GO:0006406:mRNA export from nucleus;	GO:0005686:U2 snRNP;GO:0070274:RES complex;GO:0071011:precatalytic spliceosome;GO:0071013:catalytic step 2 spliceosome;	GO:0000166:nucleotide binding;GO:0000384:first spliceosomal transesterification activity;GO:0003676:nucleic acid binding;GO:0003723:RNA binding;	K13107
ENSDARG00000059280	2338	401	10	428	10.21	506	11.85	1131	35.77	1060	39.08	941	26.46	853.818	1.91363	0.318248	6.01301	1.82e-09	7.07e-08	Ups	9	1936252	1958755	-	hoxd3a	homeobox D3a [Source:ZFIN%3BAcc:ZDB-GENE-990415-120]	GO:0006351:transcription, DNA-templated;GO:0006355:regulation of transcription, DNA-templated;GO:0007275:multicellular organismal development;	GO:0005634:nucleus;	GO:0003677:DNA binding;GO:0003700:sequence-specific DNA binding transcription factor activity;GO:0043565:sequence-specific DNA binding;	K09303
ENSDARG00000068681	2606	37	0.83	35	0.75	27	0.57	112	3.18	124	4.1	115	2.9	89.6924	2.45161	0.407762	6.01237	1.83e-09	7.08e-08	Ups	9	19087318	19125661	+	crfb1	cytokine receptor family member b1 [Source:ZFIN%3BAcc:ZDB-GENE-030131-8673]	GO:0002757:immune response-activating signal transduction;GO:0051607:defense response to virus;	GO:0005886:plasma membrane;GO:0016020:membrane;GO:0016021:integral component of membrane;	GO:0004904:interferon receptor activity;	-
ENSDARG00000101755	1829	205	6.53	237	7.23	236	7.06	26	1.05	7	0.33	47	1.69	103.002	-2.47655	0.412055	-6.01023	1.85e-09	7.15e-08	Down	12	2835938	2861069	+	prkar1ab	protein kinase%2C cAMP-dependent%2C regulatory%2C type I%2C alpha (tissue specific extinguisher 1) b [Source:ZFIN%3BAcc:ZDB-GENE-050417-238]	GO:0001932:regulation of protein phosphorylation;	GO:0005952:cAMP-dependent protein kinase complex;	GO:0000166:nucleotide binding;GO:0008603:cAMP-dependent protein kinase regulator activity;GO:0030552:cAMP binding;	K04739
ENSDARG00000080018	4484	68	0.88	72	0.9	73	0.89	8	0.13	3	0.06	11	0.16	31.9663	-2.577	0.428771	-6.01022	1.85e-09	7.15e-08	Down	13	34501544	34557364	-	kif16bb	kinesin family member 16Bb [Source:ZFIN%3BAcc:ZDB-GENE-070424-241]	GO:0007018:microtubule-based movement;GO:0016192:vesicle-mediated transport;GO:0030705:cytoskeleton-dependent intracellular transport;	GO:0005871:kinesin complex;	GO:0000166:nucleotide binding;GO:0003777:microtubule motor activity;GO:0005524:ATP binding;GO:0008017:microtubule binding;GO:0016887:ATPase activity;	K17916
ENSDARG00000060374	2482	93	2.18	67	1.51	63	1.39	2	0.06	4	0.14	8	0.21	32.0677	-3.1421	0.523021	-6.00761	1.88e-09	7.26e-08	Down	5	33011798	33068807	+	ttll11	tubulin tyrosine ligase-like family%2C member 11 [Source:ZFIN%3BAcc:ZDB-GENE-061013-747]	GO:0006464:cellular protein modification process;	GO:0005575:cellular_component;	-	K16604
ENSDARG00000061647	8638	774	5.22	627	4.05	625	3.96	4450	38.1	5123	51.12	1665	12.67	2904.2	3.09867	0.515845	6.00697	1.89e-09	7.27e-08	Ups	12	24221098	24516088	+	nrxn1a	neurexin 1a [Source:ZFIN%3BAcc:ZDB-GENE-070206-1]	GO:0002040:sprouting angiogenesis;GO:0007155:cell adhesion;GO:0007268:synaptic transmission;GO:0007269:neurotransmitter secretion;GO:0007416:synapse assembly;GO:0051965:positive regulation of synapse assembly;GO:0090129:positive regulation of synapse maturation;	GO:0016020:membrane;GO:0016021:integral component of membrane;GO:0042734:presynaptic membrane;	GO:0046872:metal ion binding;	K07377
ENSDARG00000027777	2771	185	3.89	159	3.2	183	3.62	4	0.11	0	0	18	0.43	72.4735	-3.72674	0.62074	-6.00371	1.93e-09	7.41e-08	Down	13	1051036	1078837	+	tnfaip3	tumor necrosis factor%2C alpha-induced protein 3 [Source:ZFIN%3BAcc:ZDB-GENE-100212-2]	GO:0006955:immune response;GO:0016567:protein ubiquitination;GO:0016579:protein deubiquitination;GO:0035871:protein K11-linked deubiquitination;GO:0043124:negative regulation of I-kappaB kinase/NF-kappaB signaling;GO:0045088:regulation of innate immune response;GO:0050727:regulation of inflammatory response;GO:0070536:protein K63-linked deubiquitination;GO:0071108:protein K48-linked deubiquitinat…	GO:0005634:nucleus;GO:0005737:cytoplasm;	GO:0003677:DNA binding;GO:0004843:ubiquitin-specific protease activity;GO:0008270:zinc ion binding;GO:0070530:K63-linked polyubiquitin binding;	K11859
ENSDARG00000008575	12044	976	4.72	842	3.9	843	3.83	82	0.5	11	0.08	128	0.7	386.533	-2.96954	0.494707	-6.00263	1.94e-09	7.44e-08	Down	13	49553826	49749468	-	lyst	lysosomal trafficking regulator [Source:ZFIN%3BAcc:ZDB-GENE-070702-1]	GO:0007040:lysosome organization;	-	-	-
ENSDARG00000101188	1740	39	1.31	39	1.25	47	1.48	1	0.04	0	0	0	0	16.5004	-4.78889	0.797921	-6.00171	1.95e-09	7.47e-08	Down	14	46272566	46289713	+	CABZ01048053.1	-	-	-	-	K12484
ENSDARG00000043416	2729	86	1.84	85	1.74	64	1.28	185	5.01	193	6.1	234	5.64	160.981	2.01771	0.336404	5.99787	2e-09	7.64e-08	Ups	20	18762041	18785769	+	tnfaip2a	tumor necrosis factor%2C alpha-induced protein 2a [Source:ZFIN%3BAcc:ZDB-GENE-041210-301]	GO:0006887:exocytosis;GO:0051601:exocyst localization;	GO:0000145:exocyst;	GO:0000149:SNARE binding;	K19989
ENSDARG00000037919	7257	1076	8.64	1208	9.28	1340	10.11	4004	40.8	6406	76.09	3706	33.57	3763.17	2.66292	0.444211	5.99473	2.04e-09	7.78e-08	Ups	3	35276597	35291688	+	rbbp6	retinoblastoma binding protein 6 [Source:ZFIN%3BAcc:ZDB-GENE-040930-5]	GO:0016567:protein ubiquitination;	GO:0005634:nucleus;	GO:0003676:nucleic acid binding;GO:0004842:ubiquitin-protein transferase activity;GO:0008270:zinc ion binding;	-
ENSDARG00000101687	3901	269	4.02	209	2.99	239	3.35	54	1.02	16	0.35	57	0.96	117.349	-1.9072	0.318232	-5.99312	2.06e-09	7.84e-08	Down	24	40829500	40942437	+	CU929259.1	-	-	-	-	K10431
ENSDARG00000030129	1752	169	5.62	144	4.58	192	6	0	0	0	0	11	0.41	67.6942	-4.33039	0.722619	-5.99263	2.06e-09	7.85e-08	Down	8	532918	556463	-	si:ch211-87m7.2	si:ch211-87m7.2 [Source:ZFIN%3BAcc:ZDB-GENE-120215-153]	GO:0055085:transmembrane transport;	GO:0016020:membrane;GO:0016021:integral component of membrane;	GO:0005215:transporter activity;	-
ENSDARG00000086980	4894	525	6.25	559	6.37	632	7.07	42	0.63	3	0.05	63	0.85	242.696	-3.29873	0.551235	-5.98426	2.17e-09	8.25e-08	Down	6	58877369	58916171	-	mbd6	methyl-CpG binding domain protein 6 [Source:ZFIN%3BAcc:ZDB-GENE-041027-3]	-	GO:0005634:nucleus;GO:0010369:chromocenter;	GO:0003677:DNA binding;GO:0003682:chromatin binding;	-
ENSDARG00000058565	1922	143	4.34	214	6.21	185	5.27	15	0.58	0	0	17	0.58	76.3332	-3.34239	0.558586	-5.98367	2.18e-09	8.27e-08	Down	24	15132633	15134554	+	BX640518.1	-	-	-	-	K04699
ENSDARG00000017931	3149	279	5.16	360	6.38	443	7.7	66	1.55	11	0.3	42	0.88	163.031	-2.55378	0.426866	-5.98262	2.2e-09	8.3e-08	Down	14	31226203	31267845	+	ddx26b	DEAD/H (Asp-Glu-Ala-Asp/His) box polypeptide 26B [Source:ZFIN%3BAcc:ZDB-GENE-040426-1150]	GO:0008150:biological_process;	GO:0005634:nucleus;	-	K13143
ENSDARG00000099283	7641	1145	8.74	1127	8.23	1362	9.76	4371	42.3	5374	60.62	3054	26.27	3402.67	2.51367	0.420172	5.98247	2.2e-09	8.3e-08	Ups	19	13769121	13912307	-	epb41a	erythrocyte membrane protein band 4.1a [Source:ZFIN%3BAcc:ZDB-GENE-070705-81]	GO:0030866:cortical actin cytoskeleton organization;GO:0031032:actomyosin structure organization;	GO:0005737:cytoplasm;GO:0005856:cytoskeleton;GO:0005886:plasma membrane;GO:0019898:extrinsic component of membrane;	GO:0003779:actin binding;GO:0005198:structural molecule activity;GO:0005200:structural constituent of cytoskeleton;GO:0008092:cytoskeletal protein binding;	K06107
ENSDARG00000077907	3441	2	0.03	4	0.06	2	0.03	40	0.86	112	2.81	30	0.57	47.6782	4.53616	0.758508	5.98037	2.23e-09	8.39e-08	Ups	8	25340255	25348034	+	si:dkey-183p4.10	si:dkey-183p4.10 [Source:ZFIN%3BAcc:ZDB-GENE-081104-337]	-	GO:0016020:membrane;GO:0016021:integral component of membrane;	-	-
ENSDARG00000068397	5570	194	2.03	205	2.05	186	1.83	365	4.85	423	6.55	549	6.48	360.651	1.84562	0.308877	5.97526	2.3e-09	8.65e-08	Ups	6	39016341	39053783	-	tns2b	tensin 2b [Source:ZFIN%3BAcc:ZDB-GENE-101001-5]	GO:0035556:intracellular signal transduction;	-	GO:0046872:metal ion binding;	K18080
ENSDARG00000057053	3873	179	2.69	158	2.28	186	2.63	358	6.84	255	5.68	315	5.35	261.173	1.47003	0.246043	5.97469	2.31e-09	8.66e-08	Ups	17	23710065	23745044	+	SGMS1 (1 of many)	zgc:91976 [Source:ZFIN%3BAcc:ZDB-GENE-041114-201]	GO:0006686:sphingomyelin biosynthetic process;GO:0046513:ceramide biosynthetic process;	GO:0005887:integral component of plasma membrane;GO:0016020:membrane;GO:0016021:integral component of membrane;GO:0030173:integral component of Golgi membrane;GO:0030176:integral component of endoplasmic reticulum membrane;	GO:0033188:sphingomyelin synthase activity;GO:0047493:ceramide cholinephosphotransferase activity;	-
ENSDARG00000090861	1270	108	4.96	103	4.52	113	4.87	20	1.16	4	0.27	18	0.93	50.005	-2.31042	0.386788	-5.97334	2.32e-09	8.72e-08	Down	3	60367547	60379564	+	CABZ01087514.1	-	-	-	-	-
ENSDARG00000043757	2002	297	8.65	312	8.69	309	8.45	44	1.63	31	1.33	91	2.99	152.123	-1.85219	0.310503	-5.96512	2.44e-09	9.15e-08	Down	10	11188052	11303327	-	ptbp3	polypyrimidine tract binding protein 3 [Source:ZFIN%3BAcc:ZDB-GENE-091116-1]	GO:0006397:mRNA processing;GO:0016070:RNA metabolic process;GO:0045595:regulation of cell differentiation;	GO:0005634:nucleus;	GO:0000166:nucleotide binding;GO:0003676:nucleic acid binding;GO:0003723:RNA binding;	K17844
ENSDARG00000070396	1959	8	0.24	2	0.06	8	0.22	41	1.55	28	1.23	41	1.38	24.8475	3.0403	0.510055	5.96074	2.51e-09	9.39e-08	Ups	20	27017549	27020855	+	serpinb1l2	serpin peptidase inhibitor%2C clade B (ovalbumin)%2C member 1%2C like 2 [Source:ZFIN%3BAcc:ZDB-GENE-041001-117]	-	GO:0005615:extracellular space;	GO:0004867:serine-type endopeptidase inhibitor activity;	K13963
ENSDARG00000088497	4625	42	0.53	37	0.45	48	0.57	328	5.24	309	5.76	116	1.65	188.727	3.1402	0.526916	5.95958	2.53e-09	9.44e-08	Ups	16	26498255	26506014	-	si:ch211-273j9.2	si:ch211-273j9.2 [Source:ZFIN%3BAcc:ZDB-GENE-100922-276]	-	-	-	-
ENSDARG00000062812	1946	262	7.85	311	8.91	309	8.69	40	1.52	3	0.13	16	0.54	125.876	-3.17123	0.532461	-5.9558	2.59e-09	9.64e-08	Down	22	12806898	12837638	-	glsa	glutaminase a [Source:ZFIN%3BAcc:ZDB-GENE-050204-3]	GO:0006537:glutamate biosynthetic process;GO:0006541:glutamine metabolic process;GO:0006543:glutamine catabolic process;	GO:0005759:mitochondrial matrix;	GO:0004359:glutaminase activity;	K01425
ENSDARG00000024669	1704	409	13.99	385	12.6	416	13.37	639	27.73	389	19.68	585	22.57	485.531	1.03888	0.1745	5.95344	2.63e-09	9.76e-08	Ups	6	52717379	52725572	-	oser1	oxidative stress responsive serine-rich 1 [Source:ZFIN%3BAcc:ZDB-GENE-040426-1325]	GO:0008150:biological_process;	GO:0005575:cellular_component;	GO:0003674:molecular_function;	-
ENSDARG00000077495	3077	338	6.4	403	7.31	346	6.16	35	0.84	6	0.17	61	1.3	160.178	-2.79731	0.469879	-5.95326	2.63e-09	9.76e-08	Down	25	6276434	6304724	-	ptpn9a	protein tyrosine phosphatase%2C non-receptor type 9%2C a [Source:ZFIN%3BAcc:ZDB-GENE-101027-1]	GO:0006470:protein dephosphorylation;GO:0016311:dephosphorylation;GO:0043249:erythrocyte maturation;GO:0048821:erythrocyte development;GO:0060215:primitive hemopoiesis;GO:0061515:myeloid cell development;	-	GO:0004721:phosphoprotein phosphatase activity;GO:0004725:protein tyrosine phosphatase activity;GO:0016787:hydrolase activity;GO:0016791:phosphatase activity;	K18038
ENSDARG00000099449	6527	1552	13.86	1676	14.32	1749	14.67	627	7.1	281	3.71	708	7.13	962.329	-1.04999	0.176527	-5.94803	2.71e-09	1.01e-07	Down	5	22541102	22580102	+	atrxl	alpha thalassemia/mental retardation syndrome X-linked%2C like [Source:ZFIN%3BAcc:ZDB-GENE-030131-2019]	-	-	GO:0005524:ATP binding;	-
ENSDARG00000019963	1799	125	4.05	143	4.43	209	6.36	11	0.45	8	0.38	29	1.06	71.2964	-2.61851	0.440338	-5.94659	2.74e-09	1.01e-07	Down	14	50090849	50122523	-	sfxn1	sideroflexin 1 [Source:ZFIN%3BAcc:ZDB-GENE-040801-45]	GO:0006811:ion transport;GO:0055085:transmembrane transport;	GO:0005739:mitochondrion;GO:0016020:membrane;GO:0016021:integral component of membrane;GO:0031966:mitochondrial membrane;	GO:0015075:ion transmembrane transporter activity;	-
ENSDARG00000018524	4912	2221	26.36	1933	21.95	2233	24.89	5056	76.12	3347	58.73	3538	47.35	3331.76	1.55563	0.261701	5.94432	2.78e-09	1.03e-07	Ups	22	18700123	18724561	-	midn	midnolin [Source:ZFIN%3BAcc:ZDB-GENE-030131-2433]	-	GO:0005634:nucleus;GO:0005730:nucleolus;	-	-
ENSDARG00000102428	622	15	1.41	14	1.26	14	1.23	94	11.18	108	14.97	56	5.92	64.6773	3.14401	0.528944	5.94394	2.78e-09	1.03e-07	Ups	3	19913769	19914390	+	si:dkey-15k2.5	si:dkey-15k2.5 [Source:ZFIN%3BAcc:ZDB-GENE-141216-131]	-	-	-	-
ENSDARG00000074505	664	81	7.11	66	5.54	65	5.36	10	1.11	2	0.26	5	0.5	30.9137	-2.88221	0.485102	-5.94146	2.83e-09	1.04e-07	Down	19	2003685	2011169	-	mturn	maturin%2C neural progenitor differentiation regulator homolog (Xenopus) [Source:ZFIN%3BAcc:ZDB-GENE-081104-127]	-	-	-	-
ENSDARG00000032868	5748	1259	12.77	1004	9.74	1139	10.85	2941	37.84	2143	32.14	2040	23.33	1955.15	1.72882	0.291027	5.9404	2.84e-09	1.05e-07	Ups	6	30864625	31106880	-	pde4ba	phosphodiesterase 4B%2C cAMP-specific a [Source:ZFIN%3BAcc:ZDB-GENE-030131-9570]	GO:0007165:signal transduction;	-	GO:0004112:cyclic-nucleotide phosphodiesterase activity;GO:0004114:3',5'-cyclic-nucleotide phosphodiesterase activity;GO:0004115:3',5'-cyclic-AMP phosphodiesterase activity;GO:0004117:calmodulin-dependent cyclic-nucleotide phosphodiesterase activity;GO:0004118:cGMP-stimulated cyclic-nucleotide phosphodiesterase activity;GO:0004119:cGMP-inhibited cyclic-nucleotide phosphodiesterase activity;GO:000…	K13293
ENSDARG00000074481	4146	450	6.33	521	7.01	549	7.25	51	0.91	6	0.12	72	1.14	221.148	-2.9305	0.493342	-5.9401	2.85e-09	1.05e-07	Down	21	14742702	14781523	-	ulk1b	unc-51 like autophagy activating kinase 1 [Source:ZFIN%3BAcc:ZDB-GENE-071203-2]	GO:0006468:protein phosphorylation;GO:0016310:phosphorylation;GO:0048675:axon extension;	GO:1990316:ATG1/UKL1 kinase complex;	GO:0000166:nucleotide binding;GO:0004672:protein kinase activity;GO:0004674:protein serine/threonine kinase activity;GO:0005524:ATP binding;GO:0016301:kinase activity;GO:0016740:transferase activity;	K08269
ENSDARG00000059826	2178	60	1.61	59	1.51	65	1.63	288	9.78	160	6.33	138	4.17	146.499	2.26306	0.381323	5.93477	2.94e-09	1.08e-07	Ups	1	54256871	54269941	-	crtac1a	cartilage acidic protein 1a [Source:ZFIN%3BAcc:ZDB-GENE-030131-9704]	-	-	-	-
ENSDARG00000055622	3561	14	0.23	13	0.2	7	0.11	91	1.89	199	4.82	68	1.26	93.1793	3.83374	0.646264	5.93216	2.99e-09	1.09e-07	Ups	10	33449969	33459662	+	zgc:153345	zgc:153345 [Source:ZFIN%3BAcc:ZDB-GENE-061103-487]	GO:0007165:signal transduction;	-	GO:0003674:molecular_function;	K20635
ENSDARG00000016081	933	157	9.81	148	8.85	149	8.74	23	1.82	9	0.83	38	2.68	72.3475	-2.08644	0.351804	-5.93068	3.02e-09	1.1e-07	Down	2	5596660	5605556	-	cldn15la	claudin 15-like a [Source:ZFIN%3BAcc:ZDB-GENE-010328-12]	-	GO:0005886:plasma membrane;GO:0005923:bicellular tight junction;GO:0016020:membrane;GO:0016021:integral component of membrane;GO:0030054:cell junction;	GO:0005198:structural molecule activity;	K06087
ENSDARG00000070442	8830	257	1.7	222	1.4	197	1.22	1123	9.4	803	7.84	474	3.53	611.185	2.45584	0.414189	5.92927	3.04e-09	1.11e-07	Ups	16	29473043	29517416	-	si:ch211-113g11.6	si:ch211-113g11.6 [Source:ZFIN%3BAcc:ZDB-GENE-060503-473]	GO:0001755:neural crest cell migration;GO:0030335:positive regulation of cell migration;GO:0048843:negative regulation of axon extension involved in axon guidance;GO:0050919:negative chemotaxis;GO:0071526:semaphorin-plexin signaling pathway;	GO:0005615:extracellular space;GO:0016020:membrane;	GO:0030215:semaphorin receptor binding;GO:0038191:neuropilin binding;GO:0045499:chemorepellent activity;	K06529
ENSDARG00000099243	4536	87	1.12	75	0.92	96	1.16	654	10.66	463	8.8	196	2.84	323.692	2.9197	0.492457	5.92884	3.05e-09	1.11e-07	Ups	15	32885186	32889721	+	CR855389.1	-	-	-	-	-
ENSDARG00000053326	2404	227	5.5	269	6.24	296	6.74	38	1.17	14	0.5	66	1.8	125.18	-2.15337	0.363428	-5.92516	3.12e-09	1.13e-07	Down	2	52876118	52956422	-	gna11b	guanine nucleotide binding protein (G protein)%2C alpha 11b (Gq class) [Source:ZFIN%3BAcc:ZDB-GENE-041121-9]	GO:0007165:signal transduction;GO:0007186:G-protein coupled receptor signaling pathway;GO:0007213:G-protein coupled acetylcholine receptor signaling pathway;GO:0007603:phototransduction, visible light;GO:0009649:entrainment of circadian clock;GO:0060158:phospholipase C-activating dopamine receptor signaling pathway;	GO:0001750:photoreceptor outer segment;GO:0016020:membrane;	GO:0000166:nucleotide binding;GO:0001664:G-protein coupled receptor binding;GO:0003924:GTPase activity;GO:0004871:signal transducer activity;GO:0005525:GTP binding;GO:0019001:guanyl nucleotide binding;GO:0031683:G-protein beta/gamma-subunit complex binding;	K04635
ENSDARG00000096398	4652	5	0.06	5	0.06	4	0.05	91	1.45	82	1.52	22	0.31	46.7889	4.02674	0.679777	5.92362	3.15e-09	1.14e-07	Ups	6	8103759	8111400	+	si:ch211-276a17.5	si:ch211-276a17.5 [Source:ZFIN%3BAcc:ZDB-GENE-120215-248]	-	GO:0016020:membrane;GO:0016021:integral component of membrane;	-	-
ENSDARG00000100307	3299	134	2.37	111	1.88	161	2.67	2	0.04	3	0.08	17	0.34	56.9931	-3.36505	0.568075	-5.92359	3.15e-09	1.14e-07	Down	1	696360	719733	-	adamts5	ADAM metallopeptidase with thrombospondin type 1 motif 5 [Source:EntrezGene%3BAcc:565053]	-	-	-	K08620
ENSDARG00000058561	2473	157	3.7	158	3.56	159	3.52	27	0.81	7	0.24	36	0.96	74.7176	-2.1579	0.364359	-5.92245	3.17e-09	1.15e-07	Down	17	7463042	7471280	+	fbxo30a	F-box protein 30a [Source:ZFIN%3BAcc:ZDB-GENE-040426-1215]	GO:0016567:protein ubiquitination;	GO:0005575:cellular_component;	GO:0004842:ubiquitin-protein transferase activity;GO:0008270:zinc ion binding;GO:0046872:metal ion binding;GO:0061630:ubiquitin protein ligase activity;	K10307
ENSDARG00000062568	1477	1385	54.66	1525	57.59	1579	58.53	266	13.32	220	12.84	520	23.14	785.953	-1.53562	0.259291	-5.92235	3.17e-09	1.15e-07	Down	13	51653165	51659384	-	mrpl2	mitochondrial ribosomal protein L2 [Source:ZFIN%3BAcc:ZDB-GENE-050809-12]	GO:0002181:cytoplasmic translation;GO:0006412:translation;GO:0032543:mitochondrial translation;	GO:0005622:intracellular;GO:0005762:mitochondrial large ribosomal subunit;GO:0005840:ribosome;GO:0015934:large ribosomal subunit;	GO:0003723:RNA binding;GO:0003735:structural constituent of ribosome;GO:0016740:transferase activity;	K02886
ENSDARG00000098543	765	0	0	2	0.15	0	0	220	21.27	28	3.15	14	1.2	49.7661	5.2756	0.890837	5.92207	3.18e-09	1.15e-07	Ups	7	7970700	7971566	-	BX004828.1	-	-	-	-	-
ENSDARG00000091348	5449	738	7.9	682	6.98	798	8.02	1523	20.67	979	15.49	1165	14.05	1048.99	1.37089	0.231491	5.922	3.18e-09	1.15e-07	Ups	7	17464628	17505556	+	rtn3	reticulon 3 [Source:ZFIN%3BAcc:ZDB-GENE-030710-5]	-	GO:0005783:endoplasmic reticulum;GO:0005789:endoplasmic reticulum membrane;GO:0012505:endomembrane system;GO:0016020:membrane;GO:0016021:integral component of membrane;	-	K20723
ENSDARG00000100011	2860	323	6.58	399	7.78	360	6.89	17	0.44	16	0.48	69	1.59	160.716	-2.72616	0.460515	-5.91981	3.22e-09	1.16e-07	Down	11	44543693	44595962	+	strn	striatin%2C calmodulin binding protein [Source:ZFIN%3BAcc:ZDB-GENE-070112-1172]	GO:0008150:biological_process;	GO:0005575:cellular_component;	GO:0003674:molecular_function;	K17608
ENSDARG00000016460	9401	89	0.55	60	0.36	39	0.23	617	4.85	597	5.47	181	1.27	347.343	3.40039	0.574803	5.91576	3.3e-09	1.19e-07	Ups	17	15623686	15649096	-	fut9a	fucosyltransferase 9a [Source:ZFIN%3BAcc:ZDB-GENE-080723-75]	GO:0006486:protein glycosylation;GO:0006487:protein N-linked glycosylation;	GO:0000139:Golgi membrane;GO:0005794:Golgi apparatus;GO:0016020:membrane;GO:0016021:integral component of membrane;GO:0032580:Golgi cisterna membrane;	GO:0008417:fucosyltransferase activity;GO:0016740:transferase activity;GO:0016757:transferase activity, transferring glycosyl groups;GO:0046920:alpha-(1->3)-fucosyltransferase activity;	K03663
ENSDARG00000020984	2389	843	20.57	1134	26.48	1118	25.62	153	4.74	115	4.15	321	8.83	519.217	-1.78127	0.301151	-5.91485	3.32e-09	1.19e-07	Down	20	133488	158943	-	slc16a10	solute carrier family 16 (aromatic amino acid transporter)%2C member 10 [Source:ZFIN%3BAcc:ZDB-GENE-040724-214]	GO:0034220:ion transmembrane transport;GO:0055085:transmembrane transport;	GO:0005886:plasma membrane;GO:0005887:integral component of plasma membrane;GO:0016020:membrane;GO:0016021:integral component of membrane;	GO:0005215:transporter activity;GO:0015173:aromatic amino acid transmembrane transporter activity;GO:0015349:thyroid hormone transmembrane transporter activity;	K08187
ENSDARG00000042785	2094	458	12.75	459	12.23	449	11.74	151	5.33	72	2.96	181	5.68	256.774	-1.17195	0.198147	-5.91455	3.33e-09	1.19e-07	Down	21	45776822	45785097	+	pitx1	paired-like homeodomain 1 [Source:ZFIN%3BAcc:ZDB-GENE-060421-3623]	GO:0006355:regulation of transcription, DNA-templated;GO:0007275:multicellular organismal development;	GO:0005634:nucleus;	GO:0003677:DNA binding;GO:0003700:sequence-specific DNA binding transcription factor activity;GO:0043565:sequence-specific DNA binding;	K09356
ENSDARG00000016439	2567	55	1.25	77	1.67	66	1.41	6	0.17	1	0.03	8	0.2	28.5786	-2.96756	0.502097	-5.91033	3.41e-09	1.22e-07	Down	10	24476246	24524019	+	slc7a1	solute carrier family 7 (cationic amino acid transporter%2C y+ system)%2C member 1 [Source:ZFIN%3BAcc:ZDB-GENE-091116-69]	GO:0003333:amino acid transmembrane transport;GO:0006865:amino acid transport;GO:1903352:L-ornithine transmembrane transport;	GO:0005887:integral component of plasma membrane;GO:0016020:membrane;GO:0016021:integral component of membrane;	GO:0000064:L-ornithine transmembrane transporter activity;GO:0015171:amino acid transmembrane transporter activity;GO:0015181:arginine transmembrane transporter activity;GO:0015189:L-lysine transmembrane transporter activity;GO:0015297:antiporter activity;	K13863
ENSDARG00000038615	3929	201	2.98	183	2.6	207	2.88	841	15.83	666	14.61	409	6.84	497.478	2.34976	0.397688	5.90856	3.45e-09	1.23e-07	Ups	2	44530177	44545613	-	tmem55ba	transmembrane protein 55Ba [Source:ZFIN%3BAcc:ZDB-GENE-051113-312]	GO:0046856:phosphatidylinositol dephosphorylation;	GO:0005764:lysosome;GO:0005765:lysosomal membrane;GO:0005768:endosome;GO:0016020:membrane;GO:0016021:integral component of membrane;GO:0031902:late endosome membrane;	GO:0016787:hydrolase activity;GO:0034597:phosphatidylinositol-4,5-bisphosphate 4-phosphatase activity;	K13084
ENSDARG00000043518	2836	13	0.27	13	0.26	16	0.31	52	1.36	81	2.46	77	1.78	52.1977	2.892	0.489929	5.90289	3.57e-09	1.27e-07	Ups	20	15184948	15205196	-	si:dkey-239i20.2	si:dkey-239i20.2 [Source:ZFIN%3BAcc:ZDB-GENE-041001-98]	GO:0017144:drug metabolic process;GO:0055114:oxidation-reduction process;	GO:0005783:endoplasmic reticulum;GO:0005789:endoplasmic reticulum membrane;GO:0016020:membrane;GO:0031090:organelle membrane;GO:0043231:intracellular membrane-bounded organelle;	GO:0004497:monooxygenase activity;GO:0004499:N,N-dimethylaniline monooxygenase activity;GO:0016491:oxidoreductase activity;GO:0050660:flavin adenine dinucleotide binding;GO:0050661:NADP binding;	-
ENSDARG00000042989	4037	395	5.7	363	5.02	411	5.57	715	13.1	431	9.2	589	9.59	507.121	1.19958	0.203235	5.90242	3.58e-09	1.27e-07	Ups	16	25063171	25077798	+	si:dkeyp-84f3.5	si:dkeyp-84f3.5 [Source:ZFIN%3BAcc:ZDB-GENE-050208-162]	GO:0008150:biological_process;	GO:0005575:cellular_component;	GO:0003676:nucleic acid binding;GO:0046872:metal ion binding;	-
ENSDARG00000079307	2695	23	0.5	28	0.58	23	0.47	201	5.52	301	9.63	86	2.1	152.251	3.52232	0.596798	5.90203	3.59e-09	1.27e-07	Ups	23	26577335	26596485	-	si:dkey-205h13.1	si:dkey-205h13.1 [Source:ZFIN%3BAcc:ZDB-GENE-090313-227]	GO:0006659:phosphatidylserine biosynthetic process;GO:0008654:phospholipid biosynthetic process;	GO:0016020:membrane;GO:0016021:integral component of membrane;	GO:0003882:CDP-diacylglycerol-serine O-phosphatidyltransferase activity;GO:0016740:transferase activity;GO:0016780:phosphotransferase activity, for other substituted phosphate groups;	-
ENSDARG00000014840	2345	0	0	4	0.1	1	0.02	338	10.66	82	3.01	12	0.34	87.2711	5.17335	0.876712	5.90086	3.62e-09	1.28e-07	Ups	13	3119600	3125422	+	prph2b	peripherin 2b (retinal degeneration%2C slow) [Source:ZFIN%3BAcc:ZDB-GENE-000616-9]	GO:0007166:cell surface receptor signaling pathway;GO:0007601:visual perception;	GO:0005887:integral component of plasma membrane;GO:0016020:membrane;GO:0016021:integral component of membrane;	-	K17343
ENSDARG00000089538	1094	93	4.96	86	4.38	108	5.41	10	0.68	2	0.16	17	1.02	42.5977	-2.63805	0.447092	-5.90047	3.62e-09	1.28e-07	Down	7	54922348	54990874	-	RNF166	ring finger protein 166 [Source:HGNC Symbol%3BAcc:HGNC:28856]	-	-	-	K17044
ENSDARG00000092644	3026	635	12.23	739	13.62	920	16.65	11	0.27	1	0.03	60	1.3	311.432	-4.04091	0.684928	-5.89975	3.64e-09	1.28e-07	Down	16	51220329	51287850	-	ago1	argonaute RISC catalytic component 1 [Source:ZFIN%3BAcc:ZDB-GENE-110606-3]	-	-	GO:0003676:nucleic acid binding;	K11593
ENSDARG00000075624	2720	105	2.25	92	1.89	138	2.78	1	0.03	8	0.25	6	0.15	47.3135	-3.40815	0.577699	-5.89952	3.65e-09	1.28e-07	Down	8	15465080	15483202	-	bend5	BEN domain containing 5 [Source:ZFIN%3BAcc:ZDB-GENE-081104-460]	-	-	-	-
ENSDARG00000019874	3741	38	0.59	40	0.6	52	0.76	129	2.55	121	2.79	122	2.14	96.869	2.15322	0.36521	5.89583	3.73e-09	1.31e-07	Ups	15	31683396	31707421	-	hsph1	heat shock 105/110 protein 1 [Source:ZFIN%3BAcc:ZDB-GENE-120410-4]	-	-	GO:0000166:nucleotide binding;GO:0005524:ATP binding;	-
ENSDARG00000076364	5174	749	8.44	588	6.34	621	6.57	3215	45.95	4597	76.58	1738	22.08	2527.4	2.95503	0.501364	5.89397	3.77e-09	1.32e-07	Ups	23	11929240	12080052	-	EPB41L1	im:7155308 [Source:ZFIN%3BAcc:ZDB-GENE-050309-283]	-	-	-	K06107
ENSDARG00000096877	1404	97	4.03	90	3.58	131	5.11	486	25.6	421	25.85	252	11.8	298.076	2.51118	0.426168	5.89246	3.8e-09	1.33e-07	Ups	15	40157680	40159211	+	cab39	-	-	-	-	-
ENSDARG00000042988	5712	39	0.4	26	0.25	28	0.27	227	2.94	306	4.62	104	1.2	163.739	3.34109	0.567021	5.89236	3.81e-09	1.33e-07	Ups	1	11322873	11357590	+	slc24a2	solute carrier family 24 (sodium/potassium/calcium exchanger)%2C member 2 [Source:ZFIN%3BAcc:ZDB-GENE-060825-277]	GO:0006874:cellular calcium ion homeostasis;GO:0055085:transmembrane transport;GO:0060291:long-term synaptic potentiation;GO:0060292:long term synaptic depression;	GO:0005887:integral component of plasma membrane;GO:0016020:membrane;GO:0016021:integral component of membrane;	GO:0005262:calcium channel activity;GO:0005509:calcium ion binding;GO:0008273:calcium, potassium:sodium antiporter activity;GO:0030955:potassium ion binding;GO:0031402:sodium ion binding;	K13750
ENSDARG00000073808	1530	36	1.37	39	1.42	66	2.36	0	0	0	0	2	0.09	18.6868	-4.48205	0.76154	-5.88551	3.97e-09	1.38e-07	Down	5	9478549	9497622	-	WDR31	si:ch73-266o15.4 [Source:ZFIN%3BAcc:ZDB-GENE-070705-229]	-	-	-	-
ENSDARG00000045983	1603	39	1.42	34	1.18	39	1.33	0	0	0	0	0	0	14.6345	-5.18804	0.881498	-5.88548	3.97e-09	1.38e-07	Down	5	4497505	4507679	-	zbtb43	zinc finger and BTB domain containing 43 [Source:ZFIN%3BAcc:ZDB-GENE-060526-378]	-	GO:0005634:nucleus;	GO:0003676:nucleic acid binding;GO:0003677:DNA binding;GO:0046872:metal ion binding;	K10514
ENSDARG00000102087	1502	129	5.01	181	6.72	170	6.2	32	1.58	7	0.4	22	0.96	74.1372	-2.33624	0.397061	-5.88382	4.01e-09	1.4e-07	Down	16	54866436	54872069	+	pop1	POP1 homolog%2C ribonuclease P/MRP subunit [Source:ZFIN%3BAcc:ZDB-GENE-120911-1]	GO:0001682:tRNA 5'-leader removal;GO:0008033:tRNA processing;	GO:0000172:ribonuclease MRP complex;GO:0005655:nucleolar ribonuclease P complex;	GO:0000171:ribonuclease MRP activity;GO:0004526:ribonuclease P activity;	K01164
ENSDARG00000045936	6183	629	5.93	641	5.78	588	5.21	2085	24.94	911	12.7	1095	11.64	1068.4	1.72713	0.29402	5.87418	4.25e-09	1.48e-07	Ups	7	15619410	15648344	+	pax6b	paired box 6b [Source:ZFIN%3BAcc:ZDB-GENE-001031-1]	GO:0001654:eye development;GO:0002088:lens development in camera-type eye;GO:0002089:lens morphogenesis in camera-type eye;GO:0003309:type B pancreatic cell differentiation;GO:0003310:pancreatic A cell differentiation;GO:0003311:pancreatic D cell differentiation;GO:0006351:transcription, DNA-templated;GO:0006355:regulation of transcription, DNA-templated;GO:0007275:multicellular organismal develo…	GO:0005634:nucleus;	GO:0000981:sequence-specific DNA binding RNA polymerase II transcription factor activity;GO:0003677:DNA binding;GO:0043565:sequence-specific DNA binding;	K08031
ENSDARG00000086255	887	1	0.07	0	0	0	0	24	2	79	7.68	15	1.11	31.2841	5.25634	0.895078	5.87249	4.29e-09	1.49e-07	Ups	12	28847688	28848574	+	si:rp71-1c10.10	si:rp71-1c10.10 [Source:ZFIN%3BAcc:ZDB-GENE-130603-55]	-	GO:0016020:membrane;GO:0016021:integral component of membrane;	-	-
ENSDARG00000069615	1114	54	2.83	33	1.65	32	1.57	959	63.66	615	47.58	78	4.6	387.094	4.00991	0.682847	5.87234	4.3e-09	1.49e-07	Ups	10	3061658	3068670	-	ckmt2a	creatine kinase%2C mitochondrial 2a (sarcomeric) [Source:ZFIN%3BAcc:ZDB-GENE-030131-5717]	GO:0016310:phosphorylation;	GO:0005575:cellular_component;	GO:0003824:catalytic activity;GO:0016301:kinase activity;GO:0016740:transferase activity;GO:0016772:transferase activity, transferring phosphorus-containing groups;	-
ENSDARG00000087993	1537	76	2.88	93	3.37	75	2.67	420	20.21	247	13.85	181	7.74	211.5	2.38878	0.40681	5.87197	4.31e-09	1.49e-07	Ups	21	27152792	27154509	+	bada	BCL2-associated agonist of cell death a [Source:ZFIN%3BAcc:ZDB-GENE-030131-2378]	GO:0006915:apoptotic process;	-	-	-
ENSDARG00000089063	2089	2	0.06	7	0.19	2	0.05	121	4.28	135	5.57	20	0.63	67.7898	4.54295	0.773915	5.87009	4.36e-09	1.51e-07	Ups	23	22037774	22048280	+	lactbl1a	lactamase%2C beta-like 1a [Source:ZFIN%3BAcc:ZDB-GENE-030131-7625]	-	-	-	-
ENSDARG00000087017	1229	11	0.52	2	0.09	13	0.58	96	5.78	238	16.69	73	3.9	105.877	4.21824	0.71947	5.86298	4.55e-09	1.57e-07	Ups	7	24095805	24102516	-	si:dkey-11k2.7	si:dkey-11k2.7 [Source:ZFIN%3BAcc:ZDB-GENE-160728-22]	-	-	-	-
ENSDARG00000070780	721	1	0.08	1	0.08	0	0	52	5.33	35	4.18	11	1	22.0184	4.83907	0.825665	5.86082	4.61e-09	1.59e-07	Ups	3	19057436	19060897	+	rln3a	relaxin 3a [Source:ZFIN%3BAcc:ZDB-GENE-050310-3]	-	GO:0005576:extracellular region;	GO:0001664:G-protein coupled receptor binding;GO:0005179:hormone activity;	K05255
ENSDARG00000027082	1866	66	2.06	45	1.35	58	1.7	5	0.2	1	0.05	5	0.18	24.065	-3.12179	0.532677	-5.86057	4.61e-09	1.59e-07	Down	17	16290189	16316632	-	hmbox1a	homeobox containing 1a [Source:ZFIN%3BAcc:ZDB-GENE-050913-89]	GO:0045893:positive regulation of transcription, DNA-templated;	GO:0005634:nucleus;	GO:0003677:DNA binding;	-
ENSDARG00000061101	2651	6	0.13	1	0.02	3	0.06	95	2.65	74	2.41	21	0.52	44.314	4.27391	0.729274	5.86049	4.61e-09	1.59e-07	Ups	5	29751080	29780440	-	snx19a	sorting nexin 19a [Source:ZFIN%3BAcc:ZDB-GENE-060526-204]	-	GO:0016020:membrane;GO:0016021:integral component of membrane;	GO:0035091:phosphatidylinositol binding;	K17930
ENSDARG00000038141	1981	3344	98.4	3053	85.96	3509	96.98	6943	259.18	4103	178.52	5030	166.92	4598.26	1.33542	0.227897	5.85977	4.64e-09	1.59e-07	Ups	3	24067386	24070271	+	atf4b	activating transcription factor 4b [Source:ZFIN%3BAcc:ZDB-GENE-070928-23]	GO:0006355:regulation of transcription, DNA-templated;GO:0006357:regulation of transcription from RNA polymerase II promoter;	GO:0005634:nucleus;GO:0005737:cytoplasm;	GO:0000977:RNA polymerase II regulatory region sequence-specific DNA binding;GO:0000981:sequence-specific DNA binding RNA polymerase II transcription factor activity;GO:0003700:sequence-specific DNA binding transcription factor activity;GO:0043565:sequence-specific DNA binding;	K04374
ENSDARG00000052690	3806	914	14	696	10.2	860	12.37	1594	30.97	1828	41.4	2027	35.01	1497.31	1.82105	0.31082	5.85886	4.66e-09	1.6e-07	Ups	5	48334350	48344444	-	arrdc3a	arrestin domain containing 3a [Source:ZFIN%3BAcc:ZDB-GENE-030131-2913]	-	GO:0005575:cellular_component;	GO:0003674:molecular_function;	-
ENSDARG00000101985	1952	204	6.09	256	7.32	235	6.59	15	0.57	1	0.04	30	1.01	98.7382	-3.21419	0.548639	-5.85848	4.67e-09	1.6e-07	Down	15	46802200	46804151	+	socs9	suppressor of cytokine signaling 9 [Source:ZFIN%3BAcc:ZDB-GENE-030131-4065]	GO:0016567:protein ubiquitination;GO:0019221:cytokine-mediated signaling pathway;GO:0035556:intracellular signal transduction;GO:0042059:negative regulation of epidermal growth factor receptor signaling pathway;GO:0046426:negative regulation of JAK-STAT cascade;	GO:0005737:cytoplasm;	GO:0004860:protein kinase inhibitor activity;	K04697
ENSDARG00000012125	2457	0	0	0	0	0	0	19	0.57	25	0.88	15	0.4	13.516	5.28357	0.902569	5.85393	4.8e-09	1.64e-07	Ups	23	44047661	44064836	+	cnga1	cyclic nucleotide gated channel alpha 1 [Source:ZFIN%3BAcc:ZDB-GENE-110408-39]	GO:0006810:transport;GO:0006811:ion transport;GO:0007601:visual perception;GO:0042391:regulation of membrane potential;GO:0055085:transmembrane transport;GO:0098655:cation transmembrane transport;	GO:0005887:integral component of plasma membrane;GO:0016020:membrane;GO:0016021:integral component of membrane;	GO:0005216:ion channel activity;GO:0005221:intracellular cyclic nucleotide activated cation channel activity;GO:0005222:intracellular cAMP activated cation channel activity;GO:0005223:intracellular cGMP activated cation channel activity;GO:0005249:voltage-gated potassium channel activity;GO:0030553:cGMP binding;	K04948
ENSDARG00000099342	2740	0	0	2	0.04	2	0.04	29	0.78	37	1.16	21	0.5	20.4865	4.34973	0.743926	5.84699	5.01e-09	1.71e-07	Ups	1	10124137	10137498	-	crfb15	cytokine receptor family member B15 [Source:ZFIN%3BAcc:ZDB-GENE-071120-6]	-	GO:0005886:plasma membrane;GO:0016020:membrane;GO:0016021:integral component of membrane;	GO:0004896:cytokine receptor activity;	-
ENSDARG00000078187	3682	50	0.79	39	0.59	40	0.59	1	0.02	1	0.02	2	0.04	17.6796	-3.8517	0.658893	-5.84572	5.04e-09	1.72e-07	Down	8	37251920	37358658	-	slc12a5b	solute carrier family 12 (potassium/chloride transporter)%2C member 5b [Source:ZFIN%3BAcc:ZDB-GENE-080707-1]	GO:0006810:transport;GO:0006811:ion transport;GO:0007268:synaptic transmission;GO:0048919:posterior lateral line neuromast development;GO:0055085:transmembrane transport;GO:0060041:retina development in camera-type eye;	GO:0016020:membrane;GO:0016021:integral component of membrane;	GO:0005215:transporter activity;GO:0015377:cation:chloride symporter activity;GO:0015379:potassium:chloride symporter activity;GO:0022820:potassium ion symporter activity;	-
ENSDARG00000099722	1567	628	23.36	446	15.88	520	18.17	137	6.47	72	3.96	185	7.76	284.583	-1.42201	0.243298	-5.84474	5.07e-09	1.72e-07	Down	7	54205501	54229187	+	zgc:153993	zgc:153993 [Source:ZFIN%3BAcc:ZDB-GENE-060929-176]	GO:0001836:release of cytochrome c from mitochondria;GO:0008053:mitochondrial fusion;GO:0008630:intrinsic apoptotic signaling pathway in response to DNA damage;GO:0042981:regulation of apoptotic process;GO:0043065:positive regulation of apoptotic process;GO:0097192:extrinsic apoptotic signaling pathway in absence of ligand;	GO:0005741:mitochondrial outer membrane;GO:0016020:membrane;GO:0016021:integral component of membrane;	GO:0015267:channel activity;GO:0042803:protein homodimerization activity;GO:0046982:protein heterodimerization activity;	K02159
ENSDARG00000102437	1065	0	0	1	0.05	3	0.15	32	2.22	10	0.81	63	3.89	19.4233	4.33434	0.741593	5.84463	5.08e-09	1.72e-07	Ups	3	2293418	2297668	+	BX321875.2	-	-	-	-	-
ENSDARG00000099989	1159	62	3.12	62	2.98	52	2.46	424	27.05	206	15.32	138	7.83	183.603	2.65845	0.454861	5.84453	5.08e-09	1.72e-07	Ups	11	37008243	37031733	+	si:ch211-210k13.3	si:ch211-210k13.3 [Source:ZFIN%3BAcc:ZDB-GENE-141216-403]	-	-	-	-
ENSDARG00000015765	1205	204	9.87	211	9.77	212	9.63	62	3.8	27	1.93	46	2.51	108.684	-1.58773	0.271663	-5.84447	5.08e-09	1.72e-07	Down	17	35295807	35299428	+	iah1	isoamyl acetate-hydrolyzing esterase 1 homolog (S. cerevisiae) [Source:ZFIN%3BAcc:ZDB-GENE-041008-186]	GO:0006629:lipid metabolic process;GO:0016042:lipid catabolic process;	-	GO:0004518:nuclease activity;GO:0016787:hydrolase activity;GO:0042578:phosphoric ester hydrolase activity;GO:0043765:T/G mismatch-specific endonuclease activity;GO:0044824:retroviral 3' processing activity;	-
ENSDARG00000043963	6039	420	4.05	352	3.25	406	3.68	126	1.54	74	1.06	148	1.61	222.918	-1.14688	0.196266	-5.84349	5.11e-09	1.73e-07	Down	20	170642	194206	-	si:ch211-241j12.3	si:ch211-241j12.3 [Source:ZFIN%3BAcc:ZDB-GENE-040724-72]	-	GO:0016020:membrane;GO:0016021:integral component of membrane;	-	-
ENSDARG00000042145	4451	134	1.75	147	1.84	124	1.53	297	4.93	192	3.72	246	3.63	204.47	1.48585	0.254502	5.83827	5.27e-09	1.78e-07	Ups	8	17880991	17892768	-	lhx8b	LIM homeobox 8b [Source:ZFIN%3BAcc:ZDB-GENE-081105-153]	-	-	-	-
ENSDARG00000098908	707	19	1.57	10	0.79	16	1.24	107	11.19	142	17.31	63	5.86	78.8869	3.3283	0.570093	5.83817	5.28e-09	1.78e-07	Ups	11	6433618	6434324	+	si:ch73-204m7.3	si:ch73-204m7.3 [Source:ZFIN%3BAcc:ZDB-GENE-141216-141]	-	-	-	-
ENSDARG00000099487	3294	62	1.1	33	0.56	55	0.91	3	0.07	0	0	1	0.02	20.2478	-4.00774	0.687054	-5.83323	5.44e-09	1.82e-07	Down	14	2423089	2434858	-	si:ch73-233f7.7	si:ch73-233f7.7 [Source:ZFIN%3BAcc:ZDB-GENE-141215-50]	-	-	-	-
ENSDARG00000101722	3394	2633	45.22	2448	40.23	2649	42.73	838	18.26	250	6.35	721	13.97	1351.52	-1.53794	0.263655	-5.83316	5.44e-09	1.82e-07	Down	21	45817905	45833739	-	larp1	La ribonucleoprotein domain family%2C member 1 [Source:ZFIN%3BAcc:ZDB-GENE-030131-5386]	-	-	-	K18757
ENSDARG00000079569	1383	0	0	0	0	1	0.04	41	2.19	38	2.37	10	0.48	20.7241	5.06843	0.86892	5.83302	5.44e-09	1.82e-07	Ups	23	19543784	19545166	+	AMIGO3 (1 of many)	adhesion molecule with Ig like domain 3 [Source:HGNC Symbol%3BAcc:HGNC:24075]	-	-	-	-
ENSDARG00000076501	4273	106	1.45	78	1.02	113	1.45	7	0.12	6	0.12	18	0.28	44.7503	-2.54892	0.436986	-5.83296	5.45e-09	1.82e-07	Down	17	37214986	37247578	-	asxl2	additional sex combs like transcriptional regulator 2 [Source:ZFIN%3BAcc:ZDB-GENE-100412-1]	GO:0006351:transcription, DNA-templated;GO:0006355:regulation of transcription, DNA-templated;	-	GO:0003677:DNA binding;	K11471
ENSDARG00000004415	4876	1920	22.95	1320	15.1	1300	14.6	8069	122.37	7606	134.45	3447	46.47	4926.25	2.71589	0.465683	5.83205	5.48e-09	1.83e-07	Ups	12	30864834	30988414	-	tcf7l2	transcription factor 7-like 2 (T-cell specific%2C HMG-box) [Source:ZFIN%3BAcc:ZDB-GENE-991110-8]	GO:0006357:regulation of transcription from RNA polymerase II promoter;GO:0016055:Wnt signaling pathway;GO:0021986:habenula development;GO:0035462:determination of left/right asymmetry in diencephalon;GO:0044333:Wnt signaling pathway involved in digestive tract morphogenesis;GO:0060070:canonical Wnt signaling pathway;GO:0060729:intestinal epithelial structure maintenance;GO:2001237:negative regul…	GO:0005634:nucleus;GO:0005667:transcription factor complex;	GO:0008013:beta-catenin binding;GO:0043565:sequence-specific DNA binding;GO:0044212:transcription regulatory region DNA binding;	K04491
ENSDARG00000069374	1605	12	0.44	4	0.14	14	0.48	99	4.56	216	11.6	62	2.54	98.3191	4.00763	0.687231	5.83156	5.49e-09	1.83e-07	Ups	13	21470496	21491406	+	sh2d4ba	SH2 domain containing 4Ba [Source:ZFIN%3BAcc:ZDB-GENE-090313-53]	-	-	-	-
ENSDARG00000097719	1376	1	0.04	0	0	1	0.04	26	1.4	26	1.63	16	0.76	15.4735	4.6003	0.789233	5.82882	5.58e-09	1.86e-07	Ups	18	1259077	1266068	-	si:ch211-153o21.2	si:ch211-153o21.2 [Source:ZFIN%3BAcc:ZDB-GENE-131127-32]	-	-	-	-
ENSDARG00000063150	4669	247	3.08	146	1.74	133	1.56	1107	17.53	739	13.64	416	5.86	559.491	2.68629	0.46098	5.82734	5.63e-09	1.87e-07	Ups	7	386897	483156	+	nrxn2b	neurexin 2b [Source:ZFIN%3BAcc:ZDB-GENE-070206-7]	GO:0007268:synaptic transmission;	GO:0016020:membrane;GO:0016021:integral component of membrane;	GO:0046872:metal ion binding;	-
ENSDARG00000102558	816	4	0.29	0	0	1	0.07	106	9.61	117	12.36	14	1.13	57.8037	4.92916	0.845968	5.82666	5.65e-09	1.88e-07	Ups	6	326189	372673	-	pde6h	phosphodiesterase 6H%2C cGMP-specific%2C cone%2C gamma [Source:ZFIN%3BAcc:ZDB-GENE-040426-1754]	GO:0007601:visual perception;	GO:0005575:cellular_component;	GO:0004114:3',5'-cyclic-nucleotide phosphodiesterase activity;GO:0030553:cGMP binding;	-
ENSDARG00000096207	586	39	3.88	32	3.05	45	4.2	0	0	0	0	1	0.11	15.2971	-4.68829	0.805377	-5.82124	5.84e-09	1.94e-07	Down	4	28365770	28370841	+	si:ch73-263o4.3	si:ch73-263o4.3 [Source:ZFIN%3BAcc:ZDB-GENE-110914-192]	GO:0006565:L-serine catabolic process;GO:0006567:threonine catabolic process;	GO:0005737:cytoplasm;	GO:0003941:L-serine ammonia-lyase activity;GO:0004794:L-threonine ammonia-lyase activity;GO:0030170:pyridoxal phosphate binding;	-
ENSDARG00000104458	943	301	18.61	200	11.83	189	10.97	1869	146.57	1503	137.38	505	35.2	965.973	3.05435	0.524803	5.82	5.88e-09	1.95e-07	Ups	10	22946661	22948762	-	rnasekb	ribonuclease%2C RNase K b [Source:ZFIN%3BAcc:ZDB-GENE-060825-160]	GO:0009303:rRNA transcription;	GO:0016020:membrane;GO:0016021:integral component of membrane;	GO:0004518:nuclease activity;GO:0004519:endonuclease activity;GO:0004521:endoribonuclease activity;GO:0016787:hydrolase activity;GO:0042578:phosphoric ester hydrolase activity;GO:0043765:T/G mismatch-specific endonuclease activity;GO:0044824:retroviral 3' processing activity;	-
ENSDARG00000079378	6255	634	5.91	640	5.71	684	5.99	61	0.72	23	0.32	151	1.59	298.212	-2.47018	0.424505	-5.81897	5.92e-09	1.96e-07	Down	15	18012375	18159971	-	phldb1b	pleckstrin homology-like domain%2C family B%2C member 1b [Source:ZFIN%3BAcc:ZDB-GENE-121114-8]	-	-	-	-
ENSDARG00000043313	13887	1848	7.76	1719	6.9	1736	6.84	7262	38.67	9632	59.78	4401	20.83	5667.71	2.69452	0.463173	5.81752	5.97e-09	1.97e-07	Ups	7	57583734	57796505	-	ank2b	ankyrin 2b%2C neuronal [Source:ZFIN%3BAcc:ZDB-GENE-041010-165]	GO:0006508:proteolysis;GO:0007165:signal transduction;GO:0072661:protein targeting to plasma membrane;GO:0098910:regulation of atrial cardiac muscle cell action potential;	GO:0016020:membrane;GO:0016021:integral component of membrane;GO:0043034:costamere;	GO:0004190:aspartic-type endopeptidase activity;GO:0008093:cytoskeletal adaptor activity;GO:0030507:spectrin binding;	-
ENSDARG00000105389	3563	54	0.88	78	1.22	80	1.23	9	0.19	1	0.02	4	0.07	30.2505	-3.1128	0.535127	-5.81694	5.99e-09	1.97e-07	Down	11	40266603	40341723	+	mmel1	membrane metallo-endopeptidase-like 1 [Source:ZFIN%3BAcc:ZDB-GENE-101112-2]	GO:0006508:proteolysis;	GO:0016020:membrane;GO:0016021:integral component of membrane;	GO:0004222:metalloendopeptidase activity;GO:0008237:metallopeptidase activity;	K08635
ENSDARG00000034173	4906	152	1.81	154	1.75	116	1.29	319	4.81	176	3.09	267	3.58	209.025	1.45185	0.249594	5.81686	6e-09	1.97e-07	Ups	4	25402043	25454181	+	prkcq	protein kinase C%2C theta [Source:ZFIN%3BAcc:ZDB-GENE-041210-195]	GO:0006468:protein phosphorylation;GO:0016310:phosphorylation;GO:0018105:peptidyl-serine phosphorylation;GO:0035556:intracellular signal transduction;	GO:0005622:intracellular;	GO:0000166:nucleotide binding;GO:0004672:protein kinase activity;GO:0004674:protein serine/threonine kinase activity;GO:0004697:protein kinase C activity;GO:0005524:ATP binding;GO:0016301:kinase activity;GO:0016740:transferase activity;GO:0046872:metal ion binding;	K18052
ENSDARG00000036186	2678	0	0	0	0	0	0	68	1.88	60	1.93	4	0.1	31.1839	5.47553	0.941394	5.81641	6.01e-09	1.98e-07	Ups	19	22229724	22248307	-	mbpa	myelin basic protein a [Source:ZFIN%3BAcc:ZDB-GENE-030128-2]	GO:0007417:central nervous system development;GO:0042552:myelination;	GO:0005886:plasma membrane;GO:0033269:internode region of axon;GO:0043025:neuronal cell body;GO:0043209:myelin sheath;GO:0043218:compact myelin;	GO:0019911:structural constituent of myelin sheath;	K17269
ENSDARG00000095783	3207	3	0.05	4	0.07	6	0.1	34	0.78	29	0.78	28	0.57	21.1837	3.2216	0.553971	5.81547	6.05e-09	1.98e-07	Ups	6	49762576	49770447	-	si:dkey-249d8.1	si:dkey-249d8.1 [Source:ZFIN%3BAcc:ZDB-GENE-110411-157]	-	-	-	-
ENSDARG00000060368	4981	460	5.38	346	3.87	361	3.97	2125	31.55	1590	27.51	793	10.47	1146.75	2.57508	0.44298	5.81308	6.13e-09	2.01e-07	Ups	8	31110316	31139087	+	syn1	synapsin I [Source:ZFIN%3BAcc:ZDB-GENE-081105-93]	GO:0007269:neurotransmitter secretion;	GO:0008021:synaptic vesicle;	GO:0003824:catalytic activity;GO:0005524:ATP binding;	K19941
ENSDARG00000056664	1812	310	9.97	258	7.94	317	9.58	88	3.59	32	1.52	85	3.08	154.691	-1.51973	0.261586	-5.80966	6.26e-09	2.05e-07	Down	10	26244066	26263965	-	arfip2b	ADP-ribosylation factor interacting protein 2b [Source:ZFIN%3BAcc:ZDB-GENE-050417-131]	GO:0031529:ruffle organization;GO:0034315:regulation of Arp2/3 complex-mediated actin nucleation;	GO:0005737:cytoplasm;	GO:0019904:protein domain specific binding;	K20314
ENSDARG00000103817	759	51	3.92	44	3.23	47	3.39	4	0.39	0	0	3	0.26	19.7504	-3.42475	0.589595	-5.80865	6.3e-09	2.06e-07	Down	19	1373648	1376559	-	TMEM42 (1 of many)	transmembrane protein 42 [Source:HGNC Symbol%3BAcc:HGNC:28444]	-	-	-	-
ENSDARG00000058803	4056	3	0.04	2	0.03	8	0.11	104	1.9	62	1.32	24	0.39	43.0318	4.00586	0.689996	5.80563	6.41e-09	2.09e-07	Ups	1	249897	262959	+	grk1a	G protein-coupled receptor kinase 1 a [Source:ZFIN%3BAcc:ZDB-GENE-050823-1]	GO:0006468:protein phosphorylation;GO:0007165:signal transduction;GO:0007601:visual perception;GO:0016310:phosphorylation;GO:0022400:regulation of rhodopsin mediated signaling pathway;GO:0050896:response to stimulus;	GO:0016020:membrane;	GO:0000166:nucleotide binding;GO:0004672:protein kinase activity;GO:0004674:protein serine/threonine kinase activity;GO:0004703:G-protein coupled receptor kinase activity;GO:0005524:ATP binding;GO:0016301:kinase activity;GO:0016740:transferase activity;GO:0050254:rhodopsin kinase activity;	K00909
ENSDARG00000063079	4832	209	2.52	176	2.03	218	2.47	5	0.08	0	0	21	0.29	83.0239	-3.67925	0.63384	-5.8047	6.45e-09	2.1e-07	Down	19	10742595	10767788	+	ago3b	argonaute RISC catalytic component 3b [Source:ZFIN%3BAcc:ZDB-GENE-060503-452]	GO:0006417:regulation of translation;GO:0031047:gene silencing by RNA;GO:0072091:regulation of stem cell proliferation;	GO:0005737:cytoplasm;GO:0030529:ribonucleoprotein complex;	GO:0003676:nucleic acid binding;GO:0003723:RNA binding;	K11593
ENSDARG00000016676	3807	1407	21.54	1191	17.45	1282	18.44	6061	117.73	2792	63.21	2393	41.32	2822.96	2.12128	0.365472	5.80421	6.47e-09	2.1e-07	Ups	18	22804399	22987598	+	gnao1a	guanine nucleotide binding protein (G protein)%2C alpha activating activity polypeptide O%2C a [Source:ZFIN%3BAcc:ZDB-GENE-040426-1757]	GO:0007165:signal transduction;GO:0007186:G-protein coupled receptor signaling pathway;GO:0007188:adenylate cyclase-modulating G-protein coupled receptor signaling pathway;GO:0007212:dopamine receptor signaling pathway;	GO:0005834:heterotrimeric G-protein complex;	GO:0000166:nucleotide binding;GO:0003924:GTPase activity;GO:0004871:signal transducer activity;GO:0005525:GTP binding;GO:0019001:guanyl nucleotide binding;GO:0031683:G-protein beta/gamma-subunit complex binding;GO:0031821:G-protein coupled serotonin receptor binding;GO:0031852:mu-type opioid receptor binding;GO:0051430:corticotropin-releasing hormone receptor 1 binding;	K04534
ENSDARG00000054931	2978	220	4.31	167	3.13	176	3.24	1088	27.02	839	24.28	394	8.7	588.408	2.66171	0.458624	5.8037	6.49e-09	2.11e-07	Ups	7	24778420	24829147	+	ppp2r5b	protein phosphatase 2%2C regulatory subunit B'%2C beta [Source:ZFIN%3BAcc:ZDB-GENE-101208-1]	-	-	-	K11584
ENSDARG00000052423	5174	370	4.17	320	3.45	387	4.1	585	8.36	426	7.1	587	7.46	470.387	1.21233	0.208938	5.80237	6.54e-09	2.12e-07	Ups	6	19527180	19556466	-	ppp1r12c	protein phosphatase 1%2C regulatory subunit 12C [Source:ZFIN%3BAcc:ZDB-GENE-010724-11]	GO:0038180:nerve growth factor signaling pathway;	GO:0005575:cellular_component;	GO:0019887:protein kinase regulator activity;GO:0019901:protein kinase binding;GO:0030165:PDZ domain binding;	K17457
ENSDARG00000030758	1828	0	0	0	0	0	0	32	1.29	15	0.71	12	0.43	12.2041	5.22724	0.90205	5.79485	6.84e-09	2.21e-07	Ups	15	2925166	2940389	-	guca1c	guanylate cyclase activator 1C [Source:ZFIN%3BAcc:ZDB-GENE-030829-1]	-	-	GO:0005509:calcium ion binding;GO:0008048:calcium sensitive guanylate cyclase activator activity;GO:0030250:guanylate cyclase activator activity;GO:0046872:metal ion binding;	-
ENSDARG00000043624	1981	353	10.39	336	9.46	353	9.76	121	4.52	47	2.04	107	3.55	189.335	-1.32934	0.229499	-5.79234	6.94e-09	2.24e-07	Down	8	10899818	10915138	-	pqlc2	PQ loop repeat containing 2 [Source:ZFIN%3BAcc:ZDB-GENE-050306-4]	GO:0008150:biological_process;	GO:0005765:lysosomal membrane;GO:0016020:membrane;GO:0016021:integral component of membrane;	GO:0015181:arginine transmembrane transporter activity;GO:0015189:L-lysine transmembrane transporter activity;	-
ENSDARG00000078676	5038	126	1.46	127	1.41	177	1.92	13	0.19	3	0.05	26	0.34	63.5112	-2.69715	0.465946	-5.78854	7.1e-09	2.29e-07	Down	25	3772248	3853924	-	myrf	myelin regulatory factor [Source:ZFIN%3BAcc:ZDB-GENE-080204-57]	GO:0006355:regulation of transcription, DNA-templated;	GO:0016020:membrane;GO:0016021:integral component of membrane;	GO:0003677:DNA binding;GO:0003700:sequence-specific DNA binding transcription factor activity;	-
ENSDARG00000102288	3155	2	0.04	2	0.04	4	0.07	91	2.13	92	2.51	13	0.27	47.643	4.4925	0.776224	5.78763	7.14e-09	2.3e-07	Ups	17	47001554	47006177	-	CABZ01056321.1	-	-	-	-	-
ENSDARG00000100244	5110	2507	28.6	2476	27.03	2571	27.55	6131	88.72	4298	72.5	4175	53.71	4071.53	1.61241	0.278852	5.78231	7.37e-09	2.37e-07	Ups	12	42281039	42424191	+	ebf3a	early B-cell factor 3a [Source:ZFIN%3BAcc:ZDB-GENE-070112-292]	GO:0006351:transcription, DNA-templated;GO:0006355:regulation of transcription, DNA-templated;GO:0007275:multicellular organismal development;	GO:0005634:nucleus;	GO:0001077:RNA polymerase II core promoter proximal region sequence-specific DNA binding transcription factor activity involved in positive regulation of transcription;GO:0003677:DNA binding;GO:0046872:metal ion binding;	K09103
ENSDARG00000052496	5170	72	0.81	62	0.67	53	0.56	2	0.03	4	0.07	7	0.09	27.2088	-3.00387	0.519528	-5.78192	7.39e-09	2.37e-07	Down	2	56557814	56632908	-	ARHGAP45 (1 of many)	Rho GTPase activating protein 45 [Source:HGNC Symbol%3BAcc:HGNC:17102]	-	-	-	K20644
ENSDARG00000042946	4553	139	1.78	145	1.78	133	1.6	414	6.72	326	6.17	278	4.01	273.279	1.94497	0.336519	5.77966	7.49e-09	2.4e-07	Ups	20	25586918	25613003	+	hook1	hook microtubule-tethering protein 1 [Source:ZFIN%3BAcc:ZDB-GENE-041001-159]	GO:0006810:transport;GO:0007032:endosome organization;GO:0007040:lysosome organization;GO:0008333:endosome to lysosome transport;GO:0015031:protein transport;GO:0045022:early endosome to late endosome transport;	GO:0005737:cytoplasm;GO:0005856:cytoskeleton;GO:0005874:microtubule;GO:0070695:FHF complex;	-	K16612
ENSDARG00000097368	1794	36	1.17	27	0.84	22	0.67	153	6.31	212	10.19	103	3.77	120.409	3.05935	0.529465	5.77819	7.55e-09	2.42e-07	Ups	18	46255915	46260594	-	si:dkey-244a7.1	si:dkey-244a7.1 [Source:ZFIN%3BAcc:ZDB-GENE-131121-581]	-	-	-	-
ENSDARG00000098280	4106	1344	19.08	1118	15.19	1167	15.56	4261	76.74	7250	152.19	3523	56.4	4041.51	2.74939	0.476286	5.77255	7.81e-09	2.5e-07	Ups	6	53264090	53282216	-	rbm5	RNA binding motif protein 5 [Source:ZFIN%3BAcc:ZDB-GENE-030131-3022]	GO:0000381:regulation of alternative mRNA splicing, via spliceosome;GO:0008380:RNA splicing;GO:0042981:regulation of apoptotic process;	GO:0005681:spliceosomal complex;GO:0016020:membrane;GO:0016021:integral component of membrane;	GO:0000166:nucleotide binding;GO:0003676:nucleic acid binding;GO:0008270:zinc ion binding;GO:0046872:metal ion binding;	K13094
ENSDARG00000093413	4820	200	2.42	198	2.29	179	2.03	902	13.84	599	10.71	376	5.13	480.317	2.32667	0.403162	5.77106	7.88e-09	2.52e-07	Ups	5	46058918	46382767	-	edil3a	EGF-like repeats and discoidin I-like domains 3a [Source:ZFIN%3BAcc:ZDB-GENE-060503-366]	-	-	GO:0005178:integrin binding;GO:0005509:calcium ion binding;	-
ENSDARG00000095767	2720	245	5.25	187	3.83	207	4.17	34	0.92	32	1.01	52	1.26	107.829	-1.76159	0.305681	-5.76284	8.27e-09	2.64e-07	Down	20	54013075	54021192	+	dio3b	deiodinase%2C iodothyronine type IIIb [Source:ZFIN%3BAcc:ZDB-GENE-070705-53]	-	-	-	-
ENSDARG00000063682	7320	160	1.27	181	1.38	195	1.46	293	2.96	191	2.25	304	2.73	229.872	1.1735	0.203742	5.75971	8.43e-09	2.68e-07	Ups	19	712092	769179	+	fhod3a	formin homology 2 domain containing 3a [Source:ZFIN%3BAcc:ZDB-GENE-060503-633]	GO:0007015:actin filament organization;	-	-	-
ENSDARG00000070449	2069	343	9.66	319	8.6	337	8.92	115	4.11	48	2	88	2.8	179.894	-1.38126	0.23982	-5.75957	8.43e-09	2.68e-07	Down	1	11290626	11307910	+	tspan5b	tetraspanin 5b [Source:ZFIN%3BAcc:ZDB-GENE-041212-12]	GO:0007166:cell surface receptor signaling pathway;GO:0045747:positive regulation of Notch signaling pathway;GO:0090002:establishment of protein localization to plasma membrane;	GO:0005887:integral component of plasma membrane;GO:0016020:membrane;GO:0016021:integral component of membrane;	-	-
ENSDARG00000083622	113	19	9.8	11	5.43	13	6.3	142	92.93	171	130.43	51	29.67	91.8275	3.54725	0.615992	5.75859	8.48e-09	2.7e-07	Ups	8	23101523	23101635	-	dre-mir-124-6	dre-mir-124-6 [Source:miRBase%3BAcc:MI0001971]	-	-	-	-
ENSDARG00000075149	2464	200	4.73	255	5.77	260	5.78	34	1.02	16	0.56	64	1.71	114.766	-2.04568	0.355329	-5.75714	8.55e-09	2.72e-07	Down	16	40558850	40591949	+	nagpa	N-acetylglucosamine-1-phosphodiester alpha-N-acetylglucosaminidase [Source:ZFIN%3BAcc:ZDB-GENE-070928-4]	GO:0008150:biological_process;	GO:0005887:integral component of plasma membrane;GO:0016020:membrane;GO:0016021:integral component of membrane;	GO:0003674:molecular_function;	K01125
ENSDARG00000096896	4378	19	0.25	42	0.54	31	0.39	119	2.01	98	1.93	105	1.58	80.3186	2.38998	0.415209	5.75607	8.61e-09	2.73e-07	Ups	9	1573132	1577756	+	si:ch211-222f23.7	si:ch211-222f23.7 [Source:ZFIN%3BAcc:ZDB-GENE-131127-388]	-	-	-	-
ENSDARG00000010442	2843	149	3.06	185	3.63	190	3.66	303	7.88	238	7.22	344	7.95	251.139	1.38982	0.241623	5.75202	8.82e-09	2.79e-07	Ups	1	51496039	51503188	+	rnf11a	ring finger protein 11a [Source:ZFIN%3BAcc:ZDB-GENE-040426-1277]	-	-	GO:0008270:zinc ion binding;	-
ENSDARG00000102419	617	112	10.58	70	6.33	74	6.57	9	1.08	0	0	8	0.85	36.3486	-3.14311	0.546591	-5.75038	8.9e-09	2.81e-07	Down	16	55370283	55381910	+	CABZ01052291.1	-	GO:0008150:biological_process;	-	GO:0003674:molecular_function;	K12651
ENSDARG00000089129	2046	0	0	0	0	0	0	26	0.94	14	0.59	13	0.42	11.0044	5.16823	0.899761	5.744	9.25e-09	2.92e-07	Ups	3	37624615	37631942	-	baxa	bcl2-associated X protein%2C a [Source:ZFIN%3BAcc:ZDB-GENE-000511-6]	-	-	-	K02159
ENSDARG00000079878	2095	46	1.28	45	1.2	24	0.63	0	0	0	0	0	0	15.1	-5.12788	0.892757	-5.74387	9.25e-09	2.92e-07	Down	17	3107960	3114754	-	tmem151bb	transmembrane protein 151Bb [Source:ZFIN%3BAcc:ZDB-GENE-131125-107]	-	GO:0016020:membrane;GO:0016021:integral component of membrane;	-	-
ENSDARG00000100708	2575	40	0.91	16	0.35	26	0.55	270	7.75	409	13.69	93	2.37	200.003	3.69559	0.643443	5.74346	9.28e-09	2.92e-07	Ups	12	41137026	41166962	-	jakmip3	Janus kinase and microtubule interacting protein 3 [Source:ZFIN%3BAcc:ZDB-GENE-100914-6]	-	-	-	-
ENSDARG00000045150	2314	287	7.23	251	6.05	248	5.87	1359	43.43	1737	64.7	619	17.59	980.226	2.89905	0.504763	5.74339	9.28e-09	2.92e-07	Ups	12	19183582	19196500	+	csnk1e	casein kinase 1%2C epsilon [Source:ZFIN%3BAcc:ZDB-GENE-030131-7873]	GO:0006468:protein phosphorylation;GO:0006897:endocytosis;GO:0008360:regulation of cell shape;GO:0016055:Wnt signaling pathway;GO:0016310:phosphorylation;GO:0018105:peptidyl-serine phosphorylation;	GO:0005634:nucleus;GO:0005737:cytoplasm;	GO:0000166:nucleotide binding;GO:0004672:protein kinase activity;GO:0004674:protein serine/threonine kinase activity;GO:0005524:ATP binding;GO:0016301:kinase activity;GO:0016740:transferase activity;	K08960
ENSDARG00000018691	5858	679	6.76	771	7.34	757	7.08	1592	20.1	1116	16.42	1198	13.44	1107.85	1.48008	0.257822	5.74072	9.43e-09	2.96e-07	Ups	11	27397327	27455694	-	phf2	PHD finger protein 2 [Source:ZFIN%3BAcc:ZDB-GENE-050302-10]	GO:0006351:transcription, DNA-templated;GO:0006355:regulation of transcription, DNA-templated;GO:0016569:covalent chromatin modification;GO:0055114:oxidation-reduction process;GO:0061188:negative regulation of chromatin silencing at rDNA;	GO:0000775:chromosome, centromeric region;GO:0000776:kinetochore;GO:0000777:condensed chromosome kinetochore;GO:0005634:nucleus;GO:0005694:chromosome;GO:0005730:nucleolus;	GO:0000907:sulfonate dioxygenase activity;GO:0003713:transcription coactivator activity;GO:0005506:iron ion binding;GO:0008270:zinc ion binding;GO:0016491:oxidoreductase activity;GO:0018602:2,4-dichlorophenoxyacetate alpha-ketoglutarate dioxygenase activity;GO:0019798:procollagen-proline dioxygenase activity;GO:0032454:histone demethylase activity (H3-K9 specific);GO:0034792:hypophosphite dioxyge…	K19414
ENSDARG00000077915	1340	65	2.83	41	1.71	39	1.59	2	0.11	2	0.13	1	0.05	20.1068	-3.71723	0.647726	-5.7389	9.53e-09	2.99e-07	Down	3	52551684	52628761	+	lmx1al	LIM homeobox transcription factor 1%2C alpha-like [Source:ZFIN%3BAcc:ZDB-GENE-131213-1]	GO:0006355:regulation of transcription, DNA-templated;	GO:0005634:nucleus;	GO:0003677:DNA binding;GO:0008270:zinc ion binding;GO:0043565:sequence-specific DNA binding;GO:0046872:metal ion binding;	K09371
ENSDARG00000103528	474	83	10.21	87	10.24	93	10.74	420	65.52	494	89.83	220	30.51	296.897	2.76375	0.481603	5.73865	9.54e-09	2.99e-07	Ups	21	5836820	5837293	-	si:ch73-209e20.6	si:ch73-209e20.6 [Source:ZFIN%3BAcc:ZDB-GENE-120215-114]	-	-	-	-
ENSDARG00000019752	4796	1	0.01	0	0	3	0.03	141	2.17	40	0.72	12	0.16	39.5747	4.79832	0.836514	5.73609	9.69e-09	3.03e-07	Ups	5	66448405	66467136	-	rom1a	retinal outer segment membrane protein 1a [Source:ZFIN%3BAcc:ZDB-GENE-040426-1765]	GO:0007166:cell surface receptor signaling pathway;GO:0007601:visual perception;	GO:0005887:integral component of plasma membrane;GO:0016020:membrane;GO:0016021:integral component of membrane;	-	K17344
ENSDARG00000074686	5093	2201	25.19	2462	26.96	2468	26.53	4268	61.97	3302	55.88	3885	50.15	3333.94	1.34653	0.234752	5.73598	9.69e-09	3.03e-07	Ups	13	11856358	11873532	-	mgea5	meningioma expressed antigen 5 (hyaluronidase) [Source:ZFIN%3BAcc:ZDB-GENE-030131-3208]	GO:0009100:glycoprotein metabolic process;	-	GO:0016231:beta-N-acetylglucosaminidase activity;	K15719
ENSDARG00000038559	1331	10133	443.8	6310	264.43	6635	272.94	14906	828.17	8624	558.48	17902	884.18	11203.5	1.41894	0.247581	5.73122	9.97e-09	3.11e-07	Ups	24	37679309	37680639	-	h1f0	H1 histone family%2C member 0 [Source:ZFIN%3BAcc:ZDB-GENE-030131-337]	GO:0006334:nucleosome assembly;	GO:0000786:nucleosome;GO:0005634:nucleus;GO:0005694:chromosome;	GO:0003677:DNA binding;	K11275
ENSDARG00000104945	1395	1392	58.17	1116	44.62	1080	42.39	9654	511.76	8518	526.31	2403	113.24	5193.53	3.09056	0.539656	5.7269	1.02e-08	3.18e-07	Ups	14	45619121	45653489	+	sncb	synuclein%2C beta [Source:ZFIN%3BAcc:ZDB-GENE-040426-1615]	GO:0008345:larval locomotory behavior;GO:0071542:dopaminergic neuron differentiation;	GO:0005737:cytoplasm;	-	-
ENSDARG00000092673	776	89	6.69	91	6.54	96	6.77	378	36.02	383	42.54	216	18.3	256.142	2.48607	0.434227	5.72527	1.03e-08	3.21e-07	Ups	2	27012046	27017213	+	si:dkey-181m9.5	si:dkey-181m9.5 [Source:ZFIN%3BAcc:ZDB-GENE-070912-398]	-	-	-	-
ENSDARG00000008805	2506	501	11.65	475	10.57	578	12.63	122	3.6	73	2.51	197	5.17	278.864	-1.39244	0.243275	-5.7237	1.04e-08	3.24e-07	Down	17	49230529	49256706	-	orc3	origin recognition complex%2C subunit 3 [Source:ZFIN%3BAcc:ZDB-GENE-030131-6247]	GO:0006260:DNA replication;GO:0006267:pre-replicative complex assembly involved in nuclear cell cycle DNA replication;GO:0006270:DNA replication initiation;	GO:0000784:nuclear chromosome, telomeric region;GO:0005656:nuclear pre-replicative complex;GO:0005664:nuclear origin of replication recognition complex;GO:0031261:DNA replication preinitiation complex;	GO:0003677:DNA binding;GO:0003688:DNA replication origin binding;	K02605
ENSDARG00000045143	590	3612	356.88	4589	433.84	4155	385.58	648	81.22	636	92.91	1281	142.73	2135.27	-1.61188	0.281728	-5.7214	1.06e-08	3.27e-07	Down	12	20227991	20228755	-	hbbe2	hemoglobin beta embryonic-2 [Source:ZFIN%3BAcc:ZDB-GENE-040702-1]	GO:0006810:transport;GO:0015671:oxygen transport;	GO:0005833:hemoglobin complex;	GO:0005344:oxygen transporter activity;GO:0005506:iron ion binding;GO:0019825:oxygen binding;GO:0020037:heme binding;GO:0046872:metal ion binding;	-
ENSDARG00000090232	3033	41	0.79	23	0.42	57	1.03	328	8	232	6.59	116	2.51	163.979	3.01041	0.526572	5.71699	1.08e-08	3.35e-07	Ups	15	46954286	46957557	+	clpb	ClpB homolog%2C mitochondrial AAA ATPase chaperonin [Source:ZFIN%3BAcc:ZDB-GENE-150227-1]	GO:0001966:thigmotaxis;GO:0021549:cerebellum development;GO:0060322:head development;	-	-	-
ENSDARG00000059498	1811	78	2.51	80	2.46	58	1.75	330	13.48	474	22.56	214	7.77	267.884	2.88501	0.504676	5.71655	1.09e-08	3.36e-07	Ups	3	49236694	49242691	-	arl16	ADP-ribosylation factor-like 16 [Source:ZFIN%3BAcc:ZDB-GENE-070410-114]	GO:0007264:small GTPase mediated signal transduction;	GO:0005622:intracellular;	GO:0000166:nucleotide binding;GO:0005525:GTP binding;	-
ENSDARG00000074876	2428	79	1.9	82	1.88	64	1.44	10	0.3	7	0.25	9	0.24	34.8582	-2.38637	0.417471	-5.71624	1.09e-08	3.36e-07	Down	8	8007501	8045758	+	abcd1	ATP-binding cassette%2C sub-family D (ALD)%2C member 1 [Source:ZFIN%3BAcc:ZDB-GENE-050517-27]	GO:0006635:fatty acid beta-oxidation;GO:0006810:transport;GO:0055085:transmembrane transport;	GO:0005778:peroxisomal membrane;GO:0016021:integral component of membrane;	GO:0000166:nucleotide binding;GO:0005524:ATP binding;GO:0016887:ATPase activity;GO:0042626:ATPase activity, coupled to transmembrane movement of substances;	K05675
ENSDARG00000022045	15906	83	0.3	100	0.35	127	0.44	313	1.46	329	1.78	262	1.08	239.819	2.21341	0.387228	5.71604	1.09e-08	3.36e-07	Ups	25	19258633	19335293	-	map1ab	microtubule-associated protein 1Ab [Source:ZFIN%3BAcc:ZDB-GENE-100426-3]	GO:0000226:microtubule cytoskeleton organization;GO:0007399:nervous system development;	GO:0005874:microtubule;	GO:0008017:microtubule binding;	K10429
ENSDARG00000001244	4859	2179	26.14	2136	24.52	2257	25.43	4634	70.53	4570	81.07	4283	57.95	3782.67	1.7283	0.302437	5.71459	1.1e-08	3.38e-07	Ups	17	25401867	25421953	+	srrm1	serine/arginine repetitive matrix 1 [Source:ZFIN%3BAcc:ZDB-GENE-040426-2789]	GO:0006397:mRNA processing;	-	-	K13171
ENSDARG00000094503	633	6	0.55	7	0.62	6	0.52	56	6.54	47	6.4	28	2.91	31.4182	3.23396	0.56598	5.71391	1.1e-08	3.39e-07	Ups	21	43395225	43397903	-	si:ch211-225b14.5	si:ch211-225b14.5 [Source:ZFIN%3BAcc:ZDB-GENE-091204-374]	-	-	-	-
ENSDARG00000090818	1060	302	16.61	310	16.31	351	18.13	11	0.77	1	0.08	38	2.36	134.214	-3.48578	0.610193	-5.71258	1.11e-08	3.41e-07	Down	21	5842172	5852723	-	CACFD1	si:ch73-209e20.5 [Source:ZFIN%3BAcc:ZDB-GENE-120215-178]	-	GO:0016020:membrane;GO:0016021:integral component of membrane;	-	-
ENSDARG00000074866	8303	247	1.73	164	1.1	159	1.05	1023	9.11	816	8.47	414	3.28	574.079	2.60438	0.455928	5.71226	1.11e-08	3.41e-07	Ups	7	39353711	39390145	+	ptpn5	protein tyrosine phosphatase%2C non-receptor type 5 [Source:ZFIN%3BAcc:ZDB-GENE-101028-3]	GO:0006470:protein dephosphorylation;GO:0016311:dephosphorylation;	GO:0016020:membrane;GO:0016021:integral component of membrane;	GO:0004721:phosphoprotein phosphatase activity;GO:0004725:protein tyrosine phosphatase activity;GO:0016787:hydrolase activity;GO:0016791:phosphatase activity;	K18018
ENSDARG00000061544	5974	80	0.78	74	0.69	102	0.93	10	0.12	0	0	10	0.11	36.7725	-2.95424	0.517278	-5.71113	1.12e-08	3.43e-07	Down	4	2027790	2065079	-	ano6	anoctamin 6 [Source:ZFIN%3BAcc:ZDB-GENE-081104-64]	GO:0002040:sprouting angiogenesis;GO:0002407:dendritic cell chemotaxis;GO:0007596:blood coagulation;GO:0030501:positive regulation of bone mineralization;GO:0034767:positive regulation of ion transmembrane transport;GO:0061588:calcium activated phospholipid scrambling;GO:1902476:chloride transmembrane transport;	GO:0016020:membrane;GO:0016021:integral component of membrane;	GO:0046983:protein dimerization activity;	K19500
ENSDARG00000056394	1723	165	5.58	137	4.44	143	4.54	5	0.21	0	0	18	0.69	61.976	-3.46552	0.607449	-5.70505	1.16e-08	3.55e-07	Down	3	61860597	61889069	-	TOM1L2 (1 of many)	target of myb1 like 2 membrane trafficking protein [Source:HGNC Symbol%3BAcc:HGNC:11984]	-	-	-	-
ENSDARG00000098049	2369	104	2.56	78	1.84	59	1.36	619	19.32	297	10.81	189	5.24	262.796	2.713	0.475805	5.70191	1.18e-08	3.61e-07	Ups	18	36887943	36906363	-	si:ch211-160d20.6	si:ch211-160d20.6 [Source:ZFIN%3BAcc:ZDB-GENE-131121-341]	-	-	-	-
ENSDARG00000104069	1864	642	20.08	738	22.08	609	17.89	183	7.26	60	2.77	205	7.23	344.339	-1.59271	0.279437	-5.69973	1.2e-08	3.65e-07	Down	5	337215	342318	+	rnf170	ring finger protein 170 [Source:ZFIN%3BAcc:ZDB-GENE-040426-2572]	GO:0016567:protein ubiquitination;GO:0043009:chordate embryonic development;	GO:0005783:endoplasmic reticulum;GO:0005789:endoplasmic reticulum membrane;GO:0016020:membrane;GO:0016021:integral component of membrane;	GO:0008270:zinc ion binding;GO:0008766:UDP-N-acetylmuramoylalanyl-D-glutamyl-2,6-diaminopimelate-D-alanyl-D-alanine ligase activity;GO:0016874:ligase activity;GO:0018169:ribosomal S6-glutamic acid ligase activity;GO:0043773:coenzyme F420-0 gamma-glutamyl ligase activity;GO:0043774:coenzyme F420-2 alpha-glutamyl ligase activity;GO:0046872:metal ion binding;GO:0070735:protein-glycine ligase activit…	K15707
ENSDARG00000061473	4324	32	0.43	40	0.52	53	0.67	309	5.28	330	6.58	112	1.7	190.999	3.15512	0.553712	5.69813	1.21e-08	3.68e-07	Ups	12	28459961	28563421	+	tbkbp1	TBK1 binding protein 1 [Source:ZFIN%3BAcc:ZDB-GENE-100203-1]	-	-	-	K12652
ENSDARG00000002231	1256	109	5.06	127	5.64	143	6.23	3	0.18	1	0.07	17	0.89	53.1054	-3.36082	0.589971	-5.69658	1.22e-08	3.71e-07	Down	2	52639034	52713278	+	PLPP2 (1 of many)	phospholipid phosphatase 2 [Source:HGNC Symbol%3BAcc:HGNC:9230]	-	-	-	K01080
ENSDARG00000035350	485	272	32.69	292	33.58	298	33.64	13	1.98	20	3.55	55	7.45	130.101	-2.56464	0.450264	-5.69587	1.23e-08	3.72e-07	Down	5	37254532	37257543	+	ins	preproinsulin [Source:ZFIN%3BAcc:ZDB-GENE-980526-110]	GO:0005975:carbohydrate metabolic process;GO:0006006:glucose metabolic process;GO:0009749:response to glucose;GO:0031667:response to nutrient levels;GO:2000252:negative regulation of feeding behavior;	GO:0005576:extracellular region;	GO:0005179:hormone activity;	K04526
ENSDARG00000018000	2513	516	11.97	565	12.54	553	12.05	89	2.62	9	0.31	61	1.6	241.984	-2.73381	0.480058	-5.69475	1.24e-08	3.74e-07	Down	19	43237375	43272452	+	ubp1	upstream binding protein 1 (LBP-1a) [Source:ZFIN%3BAcc:ZDB-GENE-060503-870]	GO:0006357:regulation of transcription from RNA polymerase II promoter;	GO:0005634:nucleus;	GO:0003700:sequence-specific DNA binding transcription factor activity;GO:0043565:sequence-specific DNA binding;	K09275
ENSDARG00000093799	5164	507	5.72	555	5.99	538	5.7	5	0.07	3	0.05	53	0.67	219.678	-3.79771	0.667012	-5.69362	1.24e-08	3.76e-07	Down	5	51392474	51486582	+	setbp1	SET binding protein 1 [Source:ZFIN%3BAcc:ZDB-GENE-060526-72]	-	-	GO:0003677:DNA binding;	-
ENSDARG00000042990	1670	95	3.32	75	2.5	67	2.2	276	12.22	443	22.86	259	10.2	258.795	2.71322	0.47658	5.6931	1.25e-08	3.77e-07	Ups	20	25687145	25694517	+	cyp2p10	cytochrome P450%2C family 2%2C subfamily P%2C polypeptide 10 [Source:ZFIN%3BAcc:ZDB-GENE-040120-1]	GO:0019369:arachidonic acid metabolic process;GO:0055114:oxidation-reduction process;	-	GO:0004497:monooxygenase activity;GO:0005506:iron ion binding;GO:0008392:arachidonic acid epoxygenase activity;GO:0008395:steroid hydroxylase activity;GO:0016491:oxidoreductase activity;GO:0016705:oxidoreductase activity, acting on paired donors, with incorporation or reduction of molecular oxygen;GO:0016712:oxidoreductase activity, acting on paired donors, with incorporation or reduction of mole…	K07418
ENSDARG00000079348	3831	127	1.93	99	1.44	111	1.59	16	0.31	3	0.07	3	0.05	48.265	-3.10255	0.545047	-5.69227	1.25e-08	3.78e-07	Down	3	1538000	1547700	-	GRIN2B (1 of many)	glutamate ionotropic receptor NMDA type subunit 2B [Source:HGNC Symbol%3BAcc:HGNC:4586]	-	-	-	K05210
ENSDARG00000039828	1855	11	0.35	8	0.24	6	0.18	42	1.67	83	3.86	57	2.02	45.6212	3.34992	0.588659	5.69076	1.26e-08	3.81e-07	Ups	2	6341364	6346914	+	zp3b	zona pellucida glycoprotein 3b [Source:ZFIN%3BAcc:ZDB-GENE-031124-2]	GO:0007339:binding of sperm to zona pellucida;GO:0035803:egg coat formation;GO:2000344:positive regulation of acrosome reaction;	GO:0031012:extracellular matrix;	GO:0032190:acrosin binding;	-
ENSDARG00000040123	5177	74	0.83	41	0.44	50	0.53	664	9.48	522	8.69	121	1.54	319.495	3.43553	0.603762	5.69021	1.27e-08	3.82e-07	Ups	16	43871448	44179878	-	zfpm2a	zinc finger protein%2C FOG family member 2a [Source:ZFIN%3BAcc:ZDB-GENE-060130-4]	GO:0007507:heart development;GO:0030154:cell differentiation;	GO:0005634:nucleus;	GO:0001078:RNA polymerase II core promoter proximal region sequence-specific DNA binding transcription factor activity involved in negative regulation of transcription;GO:0001085:RNA polymerase II transcription factor binding;GO:0003676:nucleic acid binding;GO:0005515:protein binding;GO:0046872:metal ion binding;	K17442
ENSDARG00000060687	7887	1200	8.87	1103	7.8	1143	7.93	2284	21.42	2324	25.4	2297	19.15	1943.82	1.69182	0.297392	5.68884	1.28e-08	3.84e-07	Ups	18	24946933	25003048	-	chd2	chromodomain helicase DNA binding protein 2 [Source:ZFIN%3BAcc:ZDB-GENE-050419-256]	GO:0006355:regulation of transcription, DNA-templated;GO:0040011:locomotion;GO:0043009:chordate embryonic development;	GO:0005634:nucleus;	GO:0001046:core promoter sequence-specific DNA binding;GO:0005524:ATP binding;	K20091
ENSDARG00000054456	5737	359	3.65	319	3.1	336	3.21	2139	27.57	999	15.01	633	7.25	919.837	2.45447	0.431732	5.68516	1.31e-08	3.92e-07	Ups	15	29056697	29076093	+	clip3	CAP-GLY domain containing linker protein 3 [Source:ZFIN%3BAcc:ZDB-GENE-131127-193]	-	GO:0005802:trans-Golgi network;GO:0005886:plasma membrane;GO:0010008:endosome membrane;GO:0045121:membrane raft;	-	K10423
ENSDARG00000009764	1987	182	5.34	143	4.01	177	4.88	568	21.14	541	23.47	359	11.88	391.096	2.22431	0.391436	5.68243	1.33e-08	3.97e-07	Ups	5	54537404	54578336	-	srek1	splicing regulatory glutamine/lysine-rich protein 1 [Source:ZFIN%3BAcc:ZDB-GENE-040801-132]	GO:0000381:regulation of alternative mRNA splicing, via spliceosome;	-	GO:0000166:nucleotide binding;GO:0003676:nucleic acid binding;	K13165
ENSDARG00000104264	684	113	9.63	97	7.91	87	6.96	20	2.16	8	1.01	16	1.54	47.4506	-2.09358	0.368489	-5.68152	1.34e-08	3.99e-07	Down	2	28153653	28154336	-	zgc:123035	zgc:123035 [Source:ZFIN%3BAcc:ZDB-GENE-051030-45]	GO:0008150:biological_process;	GO:0016020:membrane;GO:0016021:integral component of membrane;	GO:0003674:molecular_function;	-
ENSDARG00000057652	5177	46	0.52	37	0.4	71	0.75	165	2.36	158	2.63	153	1.94	122.756	2.25984	0.397784	5.68107	1.34e-08	4e-07	Ups	16	13709573	13723355	-	dbpb	D site albumin promoter binding protein b [Source:ZFIN%3BAcc:ZDB-GENE-100922-6]	GO:0006355:regulation of transcription, DNA-templated;GO:0007275:multicellular organismal development;	GO:0005634:nucleus;	GO:0000977:RNA polymerase II regulatory region sequence-specific DNA binding;GO:0001077:RNA polymerase II core promoter proximal region sequence-specific DNA binding transcription factor activity involved in positive regulation of transcription;GO:0003700:sequence-specific DNA binding transcription factor activity;GO:0043565:sequence-specific DNA binding;	-
ENSDARG00000011671	5593	5	0.05	5	0.05	10	0.1	81	1.07	81	1.25	29	0.34	46.6271	3.62916	0.639095	5.6786	1.36e-08	4.04e-07	Ups	21	20319822	20339971	+	pde6b	phosphodiesterase 6B%2C cGMP-specific%2C rod%2C beta [Source:ZFIN%3BAcc:ZDB-GENE-090421-2]	GO:0007165:signal transduction;	-	GO:0004112:cyclic-nucleotide phosphodiesterase activity;GO:0004114:3',5'-cyclic-nucleotide phosphodiesterase activity;GO:0004115:3',5'-cyclic-AMP phosphodiesterase activity;GO:0004117:calmodulin-dependent cyclic-nucleotide phosphodiesterase activity;GO:0004118:cGMP-stimulated cyclic-nucleotide phosphodiesterase activity;GO:0004119:cGMP-inhibited cyclic-nucleotide phosphodiesterase activity;GO:000…	K13756
ENSDARG00000010565	1042	51	2.85	48	2.57	54	2.84	1	0.07	0	0	6	0.38	21.1396	-3.50523	0.617366	-5.67773	1.36e-08	4.06e-07	Down	20	18263772	18287201	+	aqp4	aquaporin 4 [Source:ZFIN%3BAcc:ZDB-GENE-040724-152]	GO:0006810:transport;GO:0009992:cellular water homeostasis;GO:0034220:ion transmembrane transport;	GO:0005887:integral component of plasma membrane;GO:0016020:membrane;GO:0016021:integral component of membrane;GO:0016323:basolateral plasma membrane;	GO:0005215:transporter activity;GO:0005372:water transmembrane transporter activity;GO:0015250:water channel activity;GO:0015254:glycerol channel activity;	K09866
ENSDARG00000096433	1498	3	0.12	7	0.26	10	0.37	44	2.17	40	2.3	37	1.62	28.7186	3.06124	0.539292	5.6764	1.38e-08	4.08e-07	Ups	20	33668433	33680900	-	rock2b	rho-associated%2C coiled-coil containing protein kinase 2b [Source:ZFIN%3BAcc:ZDB-GENE-060125-2]	-	-	-	-
ENSDARG00000039949	851	383	26.24	424	27.79	425	27.34	117	10.17	57	5.77	159	12.28	225.037	-1.30469	0.229936	-5.67413	1.39e-08	4.13e-07	Down	25	34997620	34998470	+	fibina	fin bud initiation factor a [Source:ZFIN%3BAcc:ZDB-GENE-111031-2]	-	GO:0016020:membrane;GO:0016021:integral component of membrane;	-	-
ENSDARG00000019525	1767	191	6.3	186	5.87	195	6.04	28	1.17	5	0.24	39	1.45	87.5528	-2.38801	0.420955	-5.67284	1.4e-08	4.15e-07	Down	5	62554860	62592686	-	tbcelb	tubulin folding cofactor E-like b [Source:ZFIN%3BAcc:ZDB-GENE-100921-13]	-	-	-	-
ENSDARG00000076170	3759	317	4.92	237	3.52	219	3.19	1258	24.75	891	20.43	515	9.01	681.46	2.4098	0.42487	5.67186	1.41e-08	4.17e-07	Ups	8	7340563	7360660	+	pcsk1nl	proprotein convertase subtilisin/kexin type 1 inhibitor%2C like [Source:ZFIN%3BAcc:ZDB-GENE-090427-2]	-	-	GO:0004867:serine-type endopeptidase inhibitor activity;	-
ENSDARG00000009459	2297	52	1.32	42	1.02	40	0.95	3	0.1	1	0.04	3	0.09	18.8541	-3.33078	0.587316	-5.67119	1.42e-08	4.18e-07	Down	10	7942312	7954891	-	slc35e4	solute carrier family 35%2C member E4 [Source:ZFIN%3BAcc:ZDB-GENE-050417-407]	-	GO:0016020:membrane;GO:0016021:integral component of membrane;	-	K15286
ENSDARG00000004724	2154	39	1.06	33	0.85	58	1.47	115	3.95	89	3.56	285	8.7	110.828	2.36952	0.417854	5.67068	1.42e-08	4.19e-07	Ups	16	34157889	34181236	+	tcea3	transcription elongation factor A (SII)%2C 3 [Source:ZFIN%3BAcc:ZDB-GENE-040426-1860]	GO:0006351:transcription, DNA-templated;GO:0006355:regulation of transcription, DNA-templated;GO:0006357:regulation of transcription from RNA polymerase II promoter;GO:0006412:translation;GO:0006414:translational elongation;GO:0032784:regulation of DNA-templated transcription, elongation;	GO:0005634:nucleus;	GO:0003676:nucleic acid binding;GO:0003677:DNA binding;GO:0003746:translation elongation factor activity;GO:0008270:zinc ion binding;	-
ENSDARG00000067719	1788	267	8.71	325	10.14	348	10.66	6	0.25	1	0.05	34	1.25	129.725	-3.65953	0.645798	-5.66669	1.46e-08	4.28e-07	Down	22	38095983	38161452	+	wwtr1	WW domain containing transcription regulator 1 [Source:ZFIN%3BAcc:ZDB-GENE-051101-1]	GO:0001501:skeletal system development;GO:0001822:kidney development;GO:0003406:retinal pigment epithelium development;	-	-	K16820
ENSDARG00000005670	4294	126	1.71	89	1.16	116	1.48	8	0.14	0	0	15	0.23	47.0487	-3.11337	0.549588	-5.66492	1.47e-08	4.32e-07	Down	17	45102319	45133567	-	ttbk2a	tau tubulin kinase 2a [Source:ZFIN%3BAcc:ZDB-GENE-120928-3]	GO:0006468:protein phosphorylation;GO:0008360:regulation of cell shape;GO:0018105:peptidyl-serine phosphorylation;	GO:0005634:nucleus;GO:0005737:cytoplasm;	GO:0004672:protein kinase activity;GO:0004674:protein serine/threonine kinase activity;GO:0005524:ATP binding;	K08815
ENSDARG00000103391	873	94	6.28	133	8.5	97	6.08	5	0.42	0	0	14	1.05	45.6108	-3.30708	0.583833	-5.66443	1.48e-08	4.33e-07	Down	14	14298168	14302292	-	rab9b	RAB9B%2C member RAS oncogene family [Source:ZFIN%3BAcc:ZDB-GENE-091118-112]	GO:0007264:small GTPase mediated signal transduction;GO:0042147:retrograde transport, endosome to Golgi;	-	GO:0005525:GTP binding;	K07900
ENSDARG00000060551	4743	90	1.11	50	0.59	50	0.58	4	0.06	2	0.04	6	0.08	27.149	-3.13309	0.553164	-5.66394	1.48e-08	4.34e-07	Down	17	38445604	38494777	-	rps6ka5	ribosomal protein S6 kinase%2C polypeptide 5 [Source:ZFIN%3BAcc:ZDB-GENE-130530-693]	GO:0006468:protein phosphorylation;GO:0016310:phosphorylation;GO:0035556:intracellular signal transduction;GO:0043988:histone H3-S28 phosphorylation;GO:0045944:positive regulation of transcription from RNA polymerase II promoter;	GO:0005634:nucleus;GO:0005737:cytoplasm;	GO:0000166:nucleotide binding;GO:0000287:magnesium ion binding;GO:0004672:protein kinase activity;GO:0004674:protein serine/threonine kinase activity;GO:0005524:ATP binding;GO:0016301:kinase activity;GO:0016740:transferase activity;GO:0035175:histone kinase activity (H3-S10 specific);	K04445
ENSDARG00000096951	5254	41	0.45	59	0.63	52	0.54	106	1.49	78	1.28	148	1.85	86.6289	1.70569	0.301178	5.6634	1.48e-08	4.34e-07	Ups	15	29837735	29843329	-	si:dkey-193b18.1	si:dkey-193b18.1 [Source:ZFIN%3BAcc:ZDB-GENE-131121-222]	-	-	-	-
ENSDARG00000079560	7107	7	0.06	11	0.09	13	0.1	56	0.58	34	0.41	39	0.36	30.7237	2.57117	0.454	5.66338	1.48e-08	4.34e-07	Ups	24	7771167	7791815	+	ptprh	protein tyrosine phosphatase%2C receptor type%2C h [Source:ZFIN%3BAcc:ZDB-GENE-091118-90]	-	-	-	K18034
ENSDARG00000077083	1590	57	2.09	47	1.65	51	1.76	4	0.19	0	0	6	0.25	21.9338	-3.13588	0.553944	-5.66102	1.5e-08	4.39e-07	Down	25	1469193	1477753	+	avpr1aa	arginine vasopressin receptor 1Aa [Source:ZFIN%3BAcc:ZDB-GENE-101028-2]	GO:0001992:regulation of systemic arterial blood pressure by vasopressin;GO:0007165:signal transduction;GO:0007186:G-protein coupled receptor signaling pathway;GO:0032870:cellular response to hormone stimulus;GO:0045907:positive regulation of vasoconstriction;GO:1901652:response to peptide;	GO:0005887:integral component of plasma membrane;GO:0016020:membrane;GO:0016021:integral component of membrane;	GO:0004871:signal transducer activity;GO:0004930:G-protein coupled receptor activity;GO:0005000:vasopressin receptor activity;GO:0042277:peptide binding;	K04226
ENSDARG00000002967	1421	316	12.96	251	9.85	277	10.67	603	31.38	463	28.08	498	23.04	440.268	1.54934	0.273701	5.66069	1.51e-08	4.39e-07	Ups	3	40135846	40142886	-	pdap1b	pdgfa associated protein 1b [Source:ZFIN%3BAcc:ZDB-GENE-040426-942]	GO:0008150:biological_process;	GO:0005575:cellular_component;	GO:0003674:molecular_function;	-
ENSDARG00000017274	1531	8	0.3	7	0.26	1	0.04	469	22.65	122	6.87	18	0.77	125.056	4.65864	0.823285	5.6586	1.53e-08	4.44e-07	Ups	11	25222081	25237787	+	opn1sw2	opsin 1 (cone pigments)%2C short-wave-sensitive 2 [Source:ZFIN%3BAcc:ZDB-GENE-990604-40]	GO:0007165:signal transduction;GO:0007186:G-protein coupled receptor signaling pathway;GO:0007601:visual perception;GO:0007602:phototransduction;GO:0018298:protein-chromophore linkage;GO:0050896:response to stimulus;GO:0071482:cellular response to light stimulus;	GO:0001750:photoreceptor outer segment;GO:0005887:integral component of plasma membrane;GO:0016020:membrane;GO:0016021:integral component of membrane;	GO:0004871:signal transducer activity;GO:0004930:G-protein coupled receptor activity;GO:0008020:G-protein coupled photoreceptor activity;GO:0009881:photoreceptor activity;	K04252
ENSDARG00000090424	1716	69	2.34	37	1.2	47	1.5	535	23.06	516	25.92	119	4.56	293.136	3.41951	0.604508	5.65667	1.54e-08	4.48e-07	Ups	24	25547851	25550105	+	camk2n2	calcium/calmodulin-dependent protein kinase II inhibitor 2 [Source:ZFIN%3BAcc:ZDB-GENE-040718-389]	GO:0001933:negative regulation of protein phosphorylation;GO:0006469:negative regulation of protein kinase activity;	GO:0005575:cellular_component;	GO:0004860:protein kinase inhibitor activity;GO:0019901:protein kinase binding;	-
ENSDARG00000077686	4222	207	2.86	233	3.08	215	2.79	19	0.33	29	0.59	40	0.62	104.513	-2.1455	0.379353	-5.65568	1.55e-08	4.5e-07	Down	10	41140467	41235207	-	aak1b	AP2 associated kinase 1b [Source:ZFIN%3BAcc:ZDB-GENE-091118-25]	GO:0006468:protein phosphorylation;GO:0045747:positive regulation of Notch signaling pathway;GO:2000369:regulation of clathrin-mediated endocytosis;	GO:0005737:cytoplasm;	GO:0004672:protein kinase activity;GO:0004674:protein serine/threonine kinase activity;GO:0005524:ATP binding;GO:0035612:AP-2 adaptor complex binding;	K08853
ENSDARG00000101759	3358	204	3.54	255	4.24	212	3.46	536	11.8	404	10.37	412	8.07	373.848	1.66444	0.294354	5.65456	1.56e-08	4.53e-07	Ups	5	51128390	51184404	-	homer1b	homer scaffolding protein 1b [Source:ZFIN%3BAcc:ZDB-GENE-040801-44]	GO:0006874:cellular calcium ion homeostasis;GO:0061061:muscle structure development;	-	GO:0035256:G-protein coupled glutamate receptor binding;	K15010
ENSDARG00000044625	5189	1270	14.27	1275	13.71	1453	15.33	3083	43.94	3346	55.58	2788	35.32	2552.26	1.90518	0.337032	5.65281	1.58e-08	4.57e-07	Ups	21	22842229	22851770	+	pcf11	PCF11 cleavage and polyadenylation factor subunit [Source:ZFIN%3BAcc:ZDB-GENE-041114-175]	GO:0006369:termination of RNA polymerase II transcription;GO:0006378:mRNA polyadenylation;GO:0006379:mRNA cleavage;GO:0006886:intracellular protein transport;	GO:0005737:cytoplasm;GO:0005849:mRNA cleavage factor complex;	GO:0000993:RNA polymerase II core binding;GO:0003729:mRNA binding;	K14400
ENSDARG00000098880	31135	184	0.34	165	0.3	175	0.31	982	2.33	989	2.74	366	0.77	606.755	2.7948	0.49443	5.65257	1.58e-08	4.57e-07	Ups	18	9645957	9752386	+	pclob	piccolo presynaptic cytomatrix protein b [Source:ZFIN%3BAcc:ZDB-GENE-030131-8100]	GO:0007416:synapse assembly;	GO:0016020:membrane;GO:0045202:synapse;GO:0048786:presynaptic active zone;	GO:0046872:metal ion binding;	-
ENSDARG00000097952	1328	20	0.88	12	0.5	20	0.82	143	7.96	155	10.06	56	2.77	89.0057	3.28415	0.581327	5.6494	1.61e-08	4.65e-07	Ups	5	37504748	37507588	-	si:ch211-284e13.14	si:ch211-284e13.14 [Source:ZFIN%3BAcc:ZDB-GENE-131127-582]	-	-	-	-
ENSDARG00000035870	3579	370	6.03	378	5.89	378	5.78	1680	34.71	802	19.31	667	12.25	798.466	2.07549	0.367477	5.64795	1.62e-08	4.68e-07	Ups	19	33277457	33301638	-	laptm4b	lysosomal protein transmembrane 4 beta [Source:ZFIN%3BAcc:ZDB-GENE-030616-616]	-	GO:0016020:membrane;GO:0016021:integral component of membrane;	-	K12387
ENSDARG00000040008	3018	36	0.7	42	0.78	42	0.76	418	10.24	309	8.82	88	1.92	199.076	3.24833	0.575569	5.64369	1.66e-08	4.79e-07	Ups	24	32497110	32560305	+	neurod6a	neuronal differentiation 6a [Source:ZFIN%3BAcc:ZDB-GENE-010608-1]	GO:0006351:transcription, DNA-templated;GO:0006355:regulation of transcription, DNA-templated;GO:0007275:multicellular organismal development;GO:0007399:nervous system development;GO:0030154:cell differentiation;GO:0050769:positive regulation of neurogenesis;	GO:0005634:nucleus;	GO:0003677:DNA binding;GO:0046983:protein dimerization activity;	K09080
ENSDARG00000022185	2484	46	1.08	48	1.08	44	0.97	1	0.03	0	0	5	0.13	19.0435	-3.54327	0.628029	-5.64189	1.68e-08	4.83e-07	Down	3	13846774	13868663	+	CABZ01077370.1	-	-	-	-	-
ENSDARG00000020149	1883	51	1.58	41	1.21	50	1.45	3	0.12	0	0	5	0.17	19.8823	-3.27393	0.581029	-5.63471	1.75e-08	5.03e-07	Down	13	47137467	47266622	-	acoxl	acyl-CoA oxidase-like [Source:ZFIN%3BAcc:ZDB-GENE-081107-18]	GO:0006631:fatty acid metabolic process;GO:0006635:fatty acid beta-oxidation;GO:0008152:metabolic process;GO:0055114:oxidation-reduction process;	GO:0005777:peroxisome;	GO:0003995:acyl-CoA dehydrogenase activity;GO:0003997:acyl-CoA oxidase activity;GO:0016627:oxidoreductase activity, acting on the CH-CH group of donors;GO:0050660:flavin adenine dinucleotide binding;	-
ENSDARG00000027419	3601	473	7.66	313	4.85	345	5.25	2242	46.04	2487	59.53	825	15.06	1446.1	2.92564	0.519233	5.63454	1.76e-08	5.03e-07	Ups	6	3666931	3701293	+	gad1b	glutamate decarboxylase 1b [Source:ZFIN%3BAcc:ZDB-GENE-030909-3]	GO:0009449:gamma-aminobutyric acid biosynthetic process;GO:0019752:carboxylic acid metabolic process;GO:0042136:neurotransmitter biosynthetic process;	-	GO:0003824:catalytic activity;GO:0004351:glutamate decarboxylase activity;GO:0016829:lyase activity;GO:0016831:carboxy-lyase activity;GO:0030170:pyridoxal phosphate binding;	K01580
ENSDARG00000086931	1335	37	1.62	44	1.84	34	1.39	1	0.06	0	0	2	0.1	15.5661	-3.97533	0.705719	-5.63303	1.77e-08	5.07e-07	Down	19	6937664	6954182	-	CABZ01029822.1	-	-	-	-	-
ENSDARG00000103155	3829	414	6.3	480	6.99	452	6.46	110	2.12	64	1.44	172	2.95	243.075	-1.36772	0.242939	-5.62989	1.8e-08	5.16e-07	Down	16	48518855	48631492	+	ext1a	exostosin glycosyltransferase 1a [Source:ZFIN%3BAcc:ZDB-GENE-050211-3]	GO:0006024:glycosaminoglycan biosynthetic process;GO:0006486:protein glycosylation;GO:0015012:heparan sulfate proteoglycan biosynthetic process;	GO:0005783:endoplasmic reticulum;GO:0016020:membrane;GO:0016021:integral component of membrane;GO:0030176:integral component of endoplasmic reticulum membrane;	GO:0015020:glucuronosyltransferase activity;GO:0016740:transferase activity;GO:0016757:transferase activity, transferring glycosyl groups;GO:0046872:metal ion binding;GO:0050508:glucuronosyl-N-acetylglucosaminyl-proteoglycan 4-alpha-N-acetylglucosaminyltransferase activity;GO:0050509:N-acetylglucosaminyl-proteoglycan 4-beta-glucuronosyltransferase activity;	K02366
ENSDARG00000078132	4091	6	0.09	5	0.07	6	0.08	72	1.3	47	0.99	23	0.37	33.1452	3.4225	0.607948	5.62959	1.81e-08	5.16e-07	Ups	12	18345980	18397948	-	tex2l	testis expressed 2%2C like [Source:ZFIN%3BAcc:ZDB-GENE-121214-164]	-	GO:0005783:endoplasmic reticulum;GO:0016020:membrane;GO:0016021:integral component of membrane;	GO:0008289:lipid binding;	-
ENSDARG00000032157	2000	123	3.59	110	3.07	111	3.04	2	0.07	4	0.17	17	0.56	49.3324	-3.08885	0.548723	-5.62916	1.81e-08	5.17e-07	Down	21	36938286	37052289	+	grk6	G protein-coupled receptor kinase 6 [Source:ZFIN%3BAcc:ZDB-GENE-101006-5]	GO:0006468:protein phosphorylation;GO:0007165:signal transduction;GO:0016310:phosphorylation;	-	GO:0000166:nucleotide binding;GO:0004672:protein kinase activity;GO:0004674:protein serine/threonine kinase activity;GO:0004675:transmembrane receptor protein serine/threonine kinase activity;GO:0004676:3-phosphoinositide-dependent protein kinase activity;GO:0004677:DNA-dependent protein kinase activity;GO:0004679:AMP-activated protein kinase activity;GO:0004690:cyclic nucleotide-dependent protei…	K08291
ENSDARG00000071497	3711	811	12.74	808	12.14	954	14.08	1741	34.69	1333	30.96	1414	25.05	1283.7	1.47024	0.261211	5.62856	1.82e-08	5.18e-07	Ups	14	31671375	31676301	-	zic3	zic family member 3 heterotaxy 1 (odd-paired homolog%2C Drosophila) [Source:ZFIN%3BAcc:ZDB-GENE-030708-2]	GO:0007368:determination of left/right symmetry;GO:0009948:anterior/posterior axis specification;GO:0009952:anterior/posterior pattern specification;	-	GO:0003676:nucleic acid binding;GO:0046872:metal ion binding;	K18487
ENSDARG00000090617	3129	146	2.72	138	2.46	208	3.64	21	0.5	22	0.61	30	0.63	79.5109	-2.03106	0.360867	-5.62828	1.82e-08	5.18e-07	Down	21	3090902	3189840	+	CTIF	cap binding complex dependent translation initiation factor [Source:HGNC Symbol%3BAcc:HGNC:23925]	-	-	-	-
ENSDARG00000103002	2004	293	8.52	296	8.24	286	7.81	1795	66.24	2318	99.7	632	20.73	1250.7	3.06649	0.544867	5.62797	1.82e-08	5.18e-07	Ups	25	28875914	28920387	-	nptna	neuroplastin a [Source:ZFIN%3BAcc:ZDB-GENE-030804-7]	-	GO:0016020:membrane;GO:0016021:integral component of membrane;	-	-
ENSDARG00000043154	2382	4314	105.58	5075	118.84	5073	116.61	511	15.86	247	8.94	1324	36.54	2271.72	-2.22532	0.395656	-5.62439	1.86e-08	5.28e-07	Down	10	36718882	36729630	+	ucp2	uncoupling protein 2 [Source:ZFIN%3BAcc:ZDB-GENE-990708-8]	GO:0006810:transport;GO:0006839:mitochondrial transport;	GO:0005739:mitochondrion;GO:0005743:mitochondrial inner membrane;GO:0016020:membrane;GO:0016021:integral component of membrane;GO:0031966:mitochondrial membrane;	-	K15103
ENSDARG00000059712	1596	51	1.86	64	2.24	57	1.96	5	0.23	3	0.16	8	0.33	25.6141	-2.67543	0.475774	-5.62333	1.87e-08	5.31e-07	Down	6	16309632	16329153	-	slc19a2	solute carrier family 19 (thiamine transporter)%2C member 2 [Source:ZFIN%3BAcc:ZDB-GENE-110411-262]	GO:0006810:transport;	GO:0005887:integral component of plasma membrane;GO:0016020:membrane;GO:0016021:integral component of membrane;	GO:0015403:thiamine uptake transmembrane transporter activity;	K14610
ENSDARG00000045677	1777	0	0	0	0	1	0.03	2422	100.79	902	43.75	85	3.14	718.174	5.54167	0.985524	5.62307	1.88e-08	5.31e-07	Ups	4	13578816	13581499	-	opn1sw1	opsin 1 (cone pigments)%2C short-wave-sensitive 1 [Source:ZFIN%3BAcc:ZDB-GENE-991109-25]	GO:0007165:signal transduction;GO:0007186:G-protein coupled receptor signaling pathway;GO:0007601:visual perception;GO:0007602:phototransduction;GO:0018298:protein-chromophore linkage;GO:0050896:response to stimulus;GO:0071482:cellular response to light stimulus;	GO:0001750:photoreceptor outer segment;GO:0005887:integral component of plasma membrane;GO:0016020:membrane;GO:0016021:integral component of membrane;	GO:0004871:signal transducer activity;GO:0004930:G-protein coupled receptor activity;GO:0008020:G-protein coupled photoreceptor activity;GO:0009881:photoreceptor activity;	K04252
ENSDARG00000021547	2733	55	1.17	53	1.08	48	0.96	106	2.87	77	2.43	120	2.89	82.3082	1.56225	0.277988	5.61987	1.91e-08	5.4e-07	Ups	13	26649554	26668794	-	vrk2	vaccinia related kinase 2 [Source:ZFIN%3BAcc:ZDB-GENE-040426-1046]	GO:0006468:protein phosphorylation;GO:0008360:regulation of cell shape;GO:0016310:phosphorylation;GO:0018105:peptidyl-serine phosphorylation;	GO:0005634:nucleus;GO:0005737:cytoplasm;GO:0016020:membrane;GO:0016021:integral component of membrane;	GO:0000166:nucleotide binding;GO:0004672:protein kinase activity;GO:0004674:protein serine/threonine kinase activity;GO:0005524:ATP binding;GO:0016301:kinase activity;GO:0016740:transferase activity;	K08816
ENSDARG00000026988	2132	43	1.18	61	1.6	71	1.82	4	0.14	2	0.08	7	0.22	25.3098	-2.94699	0.524506	-5.6186	1.93e-08	5.44e-07	Down	8	10302140	10412156	+	tbc1d22b	TBC1 domain family%2C member 22B [Source:ZFIN%3BAcc:ZDB-GENE-091118-28]	GO:0006886:intracellular protein transport;GO:0031338:regulation of vesicle fusion;GO:0090630:activation of GTPase activity;	GO:0005622:intracellular;GO:0012505:endomembrane system;	GO:0005096:GTPase activator activity;GO:0017137:Rab GTPase binding;	K20360
ENSDARG00000056833	2045	103	2.94	115	3.14	82	2.2	17	0.61	3	0.13	15	0.48	45.6638	-2.44303	0.434866	-5.61789	1.93e-08	5.45e-07	Down	5	19638817	19662085	+	svopa	SV2 related protein a [Source:ZFIN%3BAcc:ZDB-GENE-060526-336]	GO:0055085:transmembrane transport;	GO:0016020:membrane;GO:0016021:integral component of membrane;	GO:0022857:transmembrane transporter activity;GO:0022891:substrate-specific transmembrane transporter activity;	-
ENSDARG00000043835	814	170	12.17	105	7.19	89	5.99	13	1.18	0	0	7	0.57	51.0733	-3.35794	0.597746	-5.61767	1.94e-08	5.45e-07	Down	11	6809211	6840754	+	rab3ab	RAB3A%2C member RAS oncogene family%2C b [Source:ZFIN%3BAcc:ZDB-GENE-041210-268]	GO:0007264:small GTPase mediated signal transduction;	-	GO:0005525:GTP binding;	K07882
ENSDARG00000027957	3311	54	0.95	54	0.91	60	0.99	301	6.72	449	11.69	155	3.08	239.138	3.05872	0.544555	5.61692	1.94e-08	5.47e-07	Ups	2	5675613	5769776	+	fgf12a	fibroblast growth factor 12a [Source:ZFIN%3BAcc:ZDB-GENE-050221-6]	GO:0008543:fibroblast growth factor receptor signaling pathway;	-	GO:0005102:receptor binding;GO:0008083:growth factor activity;	K04358
ENSDARG00000098376	1559	4	0.15	5	0.18	9	0.32	111	5.27	111	6.14	22	0.93	59.8028	3.97356	0.707881	5.61332	1.98e-08	5.58e-07	Ups	6	8940347	8952420	+	si:ch211-207l14.1	si:ch211-207l14.1 [Source:ZFIN%3BAcc:ZDB-GENE-120215-234]	-	GO:0005737:cytoplasm;	GO:0008270:zinc ion binding;GO:0061630:ubiquitin protein ligase activity;	-
ENSDARG00000014939	6598	82	0.72	78	0.66	93	0.77	309	3.46	328	4.28	200	1.99	221.357	2.39558	0.426867	5.61201	2e-08	5.61e-07	Ups	10	17634143	17720921	+	KCNN2	si:dkey-76p7.5 [Source:ZFIN%3BAcc:ZDB-GENE-091116-41]	GO:0006813:potassium ion transport;	GO:0016020:membrane;GO:0016021:integral component of membrane;	GO:0005516:calmodulin binding;GO:0015269:calcium-activated potassium channel activity;GO:0016286:small conductance calcium-activated potassium channel activity;	K04943
ENSDARG00000063133	6977	435	3.63	298	2.38	269	2.11	2591	27.46	3584	44.28	742	6.99	1817.6	3.35126	0.597337	5.61033	2.02e-08	5.66e-07	Ups	11	10685769	10814329	-	slc4a10a	solute carrier family 4%2C sodium bicarbonate transporter%2C member 10a [Source:ZFIN%3BAcc:ZDB-GENE-100215-3]	GO:0006810:transport;GO:0006811:ion transport;GO:0006820:anion transport;GO:0015701:bicarbonate transport;GO:0051453:regulation of intracellular pH;	GO:0005887:integral component of plasma membrane;GO:0016020:membrane;GO:0016021:integral component of membrane;	GO:0005215:transporter activity;GO:0005452:inorganic anion exchanger activity;GO:0008509:anion transmembrane transporter activity;	K13861
ENSDARG00000009026	16656	430	1.5	450	1.51	457	1.5	1093	4.85	1064	5.51	866	3.42	836.729	1.86854	0.333095	5.60961	2.03e-08	5.68e-07	Ups	1	13386954	13473738	+	CR388002.1	-	-	-	-	K10380
ENSDARG00000056690	4129	227	3.2	205	2.77	193	2.56	1263	22.62	1035	21.61	404	6.43	689.685	2.7262	0.486118	5.60811	2.05e-08	5.71e-07	Ups	7	25587187	25607367	+	mtmr1a	myotubularin related protein 1a [Source:ZFIN%3BAcc:ZDB-GENE-050522-518]	GO:0016311:dephosphorylation;GO:0046856:phosphatidylinositol dephosphorylation;	GO:0005575:cellular_component;	GO:0004438:phosphatidylinositol-3-phosphatase activity;GO:0004725:protein tyrosine phosphatase activity;GO:0016791:phosphatase activity;GO:0052629:phosphatidylinositol-3,5-bisphosphate 3-phosphatase activity;	K18081
ENSDARG00000040085	2542	229	5.25	237	5.2	227	4.89	651	18.94	422	14.31	395	10.22	399.622	1.72682	0.307919	5.60805	2.05e-08	5.71e-07	Ups	13	24156643	24163653	+	ccsapb	centriole%2C cilia and spindle-associated protein b [Source:ZFIN%3BAcc:ZDB-GENE-081107-51]	GO:0003341:cilium movement;GO:0007049:cell cycle;GO:0007067:mitotic nuclear division;GO:0007275:multicellular organismal development;GO:0007420:brain development;GO:0045930:negative regulation of mitotic cell cycle;GO:0045995:regulation of embryonic development;GO:0048666:neuron development;GO:0051301:cell division;GO:0060296:regulation of cilium beat frequency involved in ciliary motility;GO:006…	GO:0005737:cytoplasm;GO:0005814:centriole;GO:0005819:spindle;GO:0005856:cytoskeleton;GO:0005874:microtubule;GO:0005929:cilium;GO:0005930:axoneme;GO:0030424:axon;GO:0035869:ciliary transition zone;GO:0036064:ciliary basal body;GO:0042995:cell projection;GO:0061673:mitotic spindle astral microtubule;	GO:0008017:microtubule binding;	K16454
ENSDARG00000096571	757	2	0.15	4	0.29	7	0.51	43	4.2	74	8.43	31	2.69	37.2105	3.81977	0.681431	5.60551	2.08e-08	5.79e-07	Ups	7	278539	280047	+	si:ch211-281p14.2	si:ch211-281p14.2 [Source:ZFIN%3BAcc:ZDB-GENE-121214-273]	-	-	-	-
ENSDARG00000094328	1765	21	0.69	27	0.85	25	0.78	88	3.69	107	5.23	82	3.05	71.4514	2.54785	0.454564	5.60504	2.08e-08	5.8e-07	Ups	3	15486146	15495605	-	si:dkey-93n13.1	si:dkey-93n13.1 [Source:ZFIN%3BAcc:ZDB-GENE-091204-23]	-	-	-	-
ENSDARG00000045156	4909	51	0.61	32	0.36	43	0.48	301	4.53	420	7.37	115	1.54	218.16	3.29596	0.588208	5.60339	2.1e-08	5.85e-07	Ups	12	18559549	18595785	+	rgs9b	regulator of G-protein signaling 9b [Source:ZFIN%3BAcc:ZDB-GENE-040426-1708]	GO:0007186:G-protein coupled receptor signaling pathway;GO:0035556:intracellular signal transduction;	GO:0005737:cytoplasm;GO:0005834:heterotrimeric G-protein complex;GO:0005886:plasma membrane;	GO:0004871:signal transducer activity;GO:0005096:GTPase activator activity;	K13765
ENSDARG00000101215	4585	96	1.22	84	1.02	94	1.12	531	8.56	408	7.67	188	2.7	285.901	2.6491	0.472801	5.60299	2.11e-08	5.85e-07	Ups	2	14608049	14722037	-	sgip1b	SH3-domain GRB2-like (endophilin) interacting protein 1b [Source:ZFIN%3BAcc:ZDB-GENE-131121-110]	-	-	-	K20065
ENSDARG00000022569	2023	451	13	332	9.15	368	9.96	1026	37.5	1182	50.36	871	28.3	838.044	2.11627	0.377738	5.60248	2.11e-08	5.86e-07	Ups	21	19034285	19037195	+	nkx6.1	NK6 homeobox 1 [Source:ZFIN%3BAcc:ZDB-GENE-040718-178]	GO:0001764:neuron migration;GO:0003309:type B pancreatic cell differentiation;GO:0003310:pancreatic A cell differentiation;GO:0006355:regulation of transcription, DNA-templated;GO:0006357:regulation of transcription from RNA polymerase II promoter;GO:0021522:spinal cord motor neuron differentiation;GO:0030516:regulation of axon extension;GO:0031018:endocrine pancreas development;GO:0045165:cell f…	GO:0005634:nucleus;	GO:0003677:DNA binding;GO:0003700:sequence-specific DNA binding transcription factor activity;GO:0043565:sequence-specific DNA binding;	K08030
ENSDARG00000004227	4221	408	5.63	386	5.1	372	4.83	28	0.49	17	0.35	91	1.42	177.447	-2.47304	0.44145	-5.60209	2.12e-08	5.87e-07	Down	4	2822543	2938001	-	pde3a	phosphodiesterase 3A%2C cGMP-inhibited [Source:ZFIN%3BAcc:ZDB-GENE-041210-23]	GO:0007165:signal transduction;	GO:0016020:membrane;GO:0016021:integral component of membrane;	GO:0004112:cyclic-nucleotide phosphodiesterase activity;GO:0004114:3',5'-cyclic-nucleotide phosphodiesterase activity;GO:0004115:3',5'-cyclic-AMP phosphodiesterase activity;GO:0004117:calmodulin-dependent cyclic-nucleotide phosphodiesterase activity;GO:0004118:cGMP-stimulated cyclic-nucleotide phosphodiesterase activity;GO:0004119:cGMP-inhibited cyclic-nucleotide phosphodiesterase activity;GO:000…	K19021
ENSDARG00000043332	1800	152	4.92	130	4.03	161	4.9	17	0.7	14	0.67	38	1.39	71.3268	-2.02871	0.362171	-5.60153	2.12e-08	5.88e-07	Down	8	17518601	17736043	-	prkcz	protein kinase C%2C zeta [Source:ZFIN%3BAcc:ZDB-GENE-070511-1]	GO:0006468:protein phosphorylation;GO:0007097:nuclear migration;GO:0016310:phosphorylation;GO:0018105:peptidyl-serine phosphorylation;GO:0035556:intracellular signal transduction;GO:0035778:pronephric nephron tubule epithelial cell differentiation;GO:0035845:photoreceptor cell outer segment organization;GO:0048699:generation of neurons;GO:0060042:retina morphogenesis in camera-type eye;GO:0090049…	GO:0005622:intracellular;	GO:0000166:nucleotide binding;GO:0004672:protein kinase activity;GO:0004674:protein serine/threonine kinase activity;GO:0004697:protein kinase C activity;GO:0005524:ATP binding;GO:0016301:kinase activity;GO:0016740:transferase activity;GO:0046872:metal ion binding;	K18952
ENSDARG00000054543	2760	69	1.46	65	1.31	42	0.83	559	14.98	371	11.59	130	3.1	257.211	3.08726	0.551539	5.59753	2.17e-08	6.01e-07	Ups	15	29631488	29653871	-	samsn1a	SAM domain%2C SH3 domain and nuclear localisation signals 1a [Source:ZFIN%3BAcc:ZDB-GENE-030131-8639]	-	-	-	-
ENSDARG00000005783	3893	478	7.16	393	5.63	447	6.29	42	0.8	10	0.22	90	1.52	197.263	-2.61045	0.46647	-5.59618	2.19e-08	6.05e-07	Down	22	17839894	17997444	-	ncanb	neurocan b [Source:ZFIN%3BAcc:ZDB-GENE-050208-586]	GO:0001501:skeletal system development;GO:0007155:cell adhesion;GO:0007417:central nervous system development;	GO:0005578:proteinaceous extracellular matrix;	GO:0005201:extracellular matrix structural constituent;GO:0005509:calcium ion binding;GO:0005540:hyaluronic acid binding;	K06794
ENSDARG00000097893	442	5	0.66	5	0.63	5	0.62	40	6.69	37	7.22	25	3.72	24.4999	3.20266	0.572405	5.59509	2.21e-08	6.08e-07	Ups	25	9577730	9587240	-	si:ch211-239b20.2	si:ch211-239b20.2 [Source:ZFIN%3BAcc:ZDB-GENE-131121-485]	-	-	-	-
ENSDARG00000037574	3776	766	11.83	610	9.01	636	9.22	2347	45.96	4595	104.89	1985	34.56	2421.77	2.84359	0.508256	5.5948	2.21e-08	6.08e-07	Ups	14	8634312	8696391	+	rps6kal	ribosomal protein S6 kinase a%2C like [Source:ZFIN%3BAcc:ZDB-GENE-030131-9616]	GO:0006468:protein phosphorylation;GO:0016310:phosphorylation;GO:0035556:intracellular signal transduction;	GO:0005634:nucleus;GO:0005737:cytoplasm;	GO:0000166:nucleotide binding;GO:0000287:magnesium ion binding;GO:0004672:protein kinase activity;GO:0004674:protein serine/threonine kinase activity;GO:0005524:ATP binding;GO:0016301:kinase activity;GO:0016740:transferase activity;GO:0046872:metal ion binding;	K04373
ENSDARG00000069363	3914	11	0.16	6	0.09	4	0.06	53	1	86	1.89	42	0.71	45.5292	3.5318	0.631355	5.594	2.22e-08	6.1e-07	Ups	13	29271802	29276084	-	zgc:153142	zgc:153142 [Source:ZFIN%3BAcc:ZDB-GENE-061013-507]	GO:0008150:biological_process;	GO:0005575:cellular_component;	GO:0003674:molecular_function;	-
ENSDARG00000056774	1531	80	3.05	82	2.99	64	2.29	13	0.63	3	0.17	9	0.39	34.2732	-2.48158	0.443626	-5.59385	2.22e-08	6.1e-07	Down	8	21233178	21236218	-	gpr37l1b	G protein-coupled receptor 37 like 1b [Source:ZFIN%3BAcc:ZDB-GENE-081104-324]	GO:0007186:G-protein coupled receptor signaling pathway;	GO:0016020:membrane;GO:0016021:integral component of membrane;	GO:0004930:G-protein coupled receptor activity;	K04244
ENSDARG00000042322	4764	301	3.68	340	3.98	331	3.8	494	7.67	321	5.81	483	6.66	391.49	1.04352	0.186734	5.58826	2.29e-08	6.3e-07	Ups	20	27048710	27063751	+	si:dkey-177p2.6	si:dkey-177p2.6 [Source:ZFIN%3BAcc:ZDB-GENE-030131-5926]	GO:0008150:biological_process;	GO:0005575:cellular_component;	GO:0003674:molecular_function;	-
ENSDARG00000060766	1926	102	3.09	118	3.42	144	4.09	0	0	0	0	10	0.34	49.1468	-4.0377	0.722614	-5.58764	2.3e-08	6.31e-07	Down	8	3391493	3460600	+	PXN (1 of many)	paxillin [Source:HGNC Symbol%3BAcc:HGNC:9718]	-	-	-	K05760
ENSDARG00000063361	5579	111	1.16	155	1.55	169	1.66	21	0.28	3	0.05	24	0.28	65.3373	-2.54002	0.454716	-5.58594	2.32e-08	6.36e-07	Down	18	12395818	12483255	-	si:ch211-1e14.1	si:ch211-1e14.1 [Source:ZFIN%3BAcc:ZDB-GENE-050420-149]	-	GO:0016020:membrane;GO:0016021:integral component of membrane;	-	-
ENSDARG00000097929	1409	9	0.37	2	0.08	15	0.58	79	4.15	31	1.9	217	10.12	61.9464	3.65778	0.654936	5.58495	2.34e-08	6.39e-07	Ups	24	17178225	17181226	+	si:dkey-117j14.6	si:dkey-117j14.6 [Source:ZFIN%3BAcc:ZDB-GENE-131119-48]	-	-	-	-
ENSDARG00000097897	9405	279	1.73	198	1.17	189	1.1	1011	7.95	1166	10.69	510	3.56	708.717	2.67471	0.479194	5.58168	2.38e-08	6.51e-07	Ups	6	30723012	30852849	-	sgip1a	SH3-domain GRB2-like (endophilin) interacting protein 1a [Source:ZFIN%3BAcc:ZDB-GENE-131121-25]	-	-	-	K20065
ENSDARG00000062780	1800	47	1.52	50	1.55	30	0.91	2	0.08	0	0	2	0.07	17.3399	-3.81989	0.684473	-5.58077	2.39e-08	6.53e-07	Down	5	12137606	12173342	-	AIFM3	apoptosis inducing factor%2C mitochondria associated 3 [Source:HGNC Symbol%3BAcc:HGNC:26398]	-	-	-	-
ENSDARG00000079373	928	0	0	1	0.06	0	0	16	1.27	31	2.88	16	1.13	15.1481	4.80262	0.860583	5.58066	2.4e-08	6.53e-07	Ups	21	25577822	25581570	-	fosl1b	FOS-like antigen 1b [Source:ZFIN%3BAcc:ZDB-GENE-091204-259]	GO:0006355:regulation of transcription, DNA-templated;GO:0006357:regulation of transcription from RNA polymerase II promoter;	GO:0005634:nucleus;	GO:0000978:RNA polymerase II core promoter proximal region sequence-specific DNA binding;GO:0000982:RNA polymerase II core promoter proximal region sequence-specific DNA binding transcription factor activity;GO:0003677:DNA binding;GO:0003700:sequence-specific DNA binding transcription factor activity;GO:0043565:sequence-specific DNA binding;	-
ENSDARG00000017780	9352	142	0.89	129	0.77	157	0.92	569	4.5	704	6.49	334	2.35	428.153	2.5899	0.464265	5.5785	2.43e-08	6.6e-07	Ups	2	49683670	49720221	+	rorcb	RAR-related orphan receptor C b [Source:ZFIN%3BAcc:ZDB-GENE-040724-215]	GO:0006351:transcription, DNA-templated;GO:0006355:regulation of transcription, DNA-templated;GO:0043401:steroid hormone mediated signaling pathway;	GO:0005634:nucleus;	GO:0003677:DNA binding;GO:0003700:sequence-specific DNA binding transcription factor activity;GO:0003707:steroid hormone receptor activity;GO:0004879:ligand-activated sequence-specific DNA binding RNA polymerase II transcription factor activity;GO:0008270:zinc ion binding;GO:0043565:sequence-specific DNA binding;GO:0046872:metal ion binding;	-
ENSDARG00000011371	1941	297	8.92	322	9.25	303	8.55	45	1.71	26	1.15	95	3.22	151.961	-1.87657	0.336422	-5.57803	2.43e-08	6.61e-07	Down	21	11892177	11904141	-	zgc:64106	zgc:64106 [Source:ZFIN%3BAcc:ZDB-GENE-040426-1370]	-	GO:0005575:cellular_component;	GO:0016491:oxidoreductase activity;	-
ENSDARG00000068589	1080	2737	147.73	2460	127.05	2533	128.41	632	43.27	289	23.06	1003	61.05	1373.55	-1.4521	0.260379	-5.57688	2.45e-08	6.65e-07	Down	21	333325	337610	-	CABZ01079764.1	-	-	-	-	-
ENSDARG00000016724	2747	120	2.55	103	2.09	124	2.47	365	9.83	459	14.4	288	6.89	298.35	2.369	0.425336	5.56972	2.55e-08	6.92e-07	Ups	15	21772051	21781435	+	zgc:162339	zgc:162339 [Source:ZFIN%3BAcc:ZDB-GENE-070410-76]	GO:0008150:biological_process;	GO:0005575:cellular_component;	GO:0003674:molecular_function;	-
ENSDARG00000018382	3399	8	0.14	12	0.2	9	0.14	39	0.85	21	0.53	60	1.16	26.8617	2.48781	0.446751	5.56868	2.57e-08	6.95e-07	Ups	13	31586370	31618520	+	prkcha	protein kinase C%2C eta%2C a [Source:ZFIN%3BAcc:ZDB-GENE-080402-5]	GO:0006468:protein phosphorylation;GO:0016310:phosphorylation;GO:0018105:peptidyl-serine phosphorylation;GO:0035556:intracellular signal transduction;	GO:0005622:intracellular;	GO:0000166:nucleotide binding;GO:0004672:protein kinase activity;GO:0004674:protein serine/threonine kinase activity;GO:0004697:protein kinase C activity;GO:0005524:ATP binding;GO:0016301:kinase activity;GO:0016740:transferase activity;GO:0046872:metal ion binding;	K18051
ENSDARG00000058154	4891	376	4.48	230	2.62	243	2.72	1566	23.68	1478	26.05	606	8.15	942.21	2.7326	0.4908	5.56764	2.58e-08	6.98e-07	Ups	3	17594568	17713553	+	znf385c	zinc finger protein 385C [Source:ZFIN%3BAcc:ZDB-GENE-091112-1]	GO:0072332:intrinsic apoptotic signaling pathway by p53 class mediator;	GO:0005634:nucleus;	GO:0002039:p53 binding;GO:0003676:nucleic acid binding;GO:0003723:RNA binding;GO:0008270:zinc ion binding;GO:0046872:metal ion binding;	-
ENSDARG00000101063	854	398	27.17	380	24.82	357	22.89	114	9.87	31	3.13	85	6.54	191.859	-1.71943	0.308832	-5.56752	2.58e-08	6.98e-07	Down	5	4092339	4106999	+	CABZ01058650.1	-	-	-	-	-
ENSDARG00000045352	721	888	71.8	724	56.01	867	65.84	153	15.69	61	7.29	267	24.34	412.786	-1.80785	0.324856	-5.56507	2.62e-08	7.07e-07	Down	24	20776144	20777295	+	cst14a.2	cystatin 14a%2C tandem duplicate 2 [Source:ZFIN%3BAcc:ZDB-GENE-040426-1065]	-	GO:0005622:intracellular;	GO:0004866:endopeptidase inhibitor activity;GO:0004869:cysteine-type endopeptidase inhibitor activity;	K13907
ENSDARG00000094992	2513	373	8.65	330	7.32	381	8.3	1056	31.07	1130	38.76	747	19.54	798.272	2.13382	0.38347	5.56451	2.63e-08	7.09e-07	Ups	17	24300352	24306014	+	otx1b	orthodenticle homeobox 1b [Source:ZFIN%3BAcc:ZDB-GENE-980526-400]	GO:0003406:retinal pigment epithelium development;GO:0006355:regulation of transcription, DNA-templated;GO:0007275:multicellular organismal development;GO:0042472:inner ear morphogenesis;GO:0060875:lateral semicircular canal development;	GO:0005634:nucleus;	GO:0003677:DNA binding;GO:0003700:sequence-specific DNA binding transcription factor activity;GO:0043565:sequence-specific DNA binding;	K09326
ENSDARG00000105453	1423	0	0	0	0	0	0	12	0.62	23	1.39	16	0.74	11.8307	5.08909	0.914613	5.56419	2.63e-08	7.09e-07	Ups	17	48653531	48660447	-	kcnk17	potassium channel%2C subfamily K%2C member 17 [Source:ZFIN%3BAcc:ZDB-GENE-120113-3]	GO:0006810:transport;GO:0006811:ion transport;GO:0071805:potassium ion transmembrane transport;	GO:0016020:membrane;GO:0016021:integral component of membrane;	GO:0005267:potassium channel activity;	K04925
ENSDARG00000061446	1257	63	2.92	70	3.11	51	2.22	3	0.18	3	0.21	9	0.47	27.0302	-2.83207	0.509	-5.56399	2.64e-08	7.09e-07	Down	19	38800135	38832455	-	smap2	small ArfGAP2 [Source:ZFIN%3BAcc:ZDB-GENE-060503-374]	-	-	GO:0005096:GTPase activator activity;	K12486
ENSDARG00000043697	2713	489	10.51	570	11.72	648	13.08	1525	41.57	887	28.18	930	22.53	916.008	1.6029	0.288125	5.56321	2.65e-08	7.11e-07	Ups	8	6819914	6823342	+	nefmb	neurofilament%2C medium polypeptide b [Source:ZFIN%3BAcc:ZDB-GENE-070103-4]	GO:0061564:axon development;	GO:0005882:intermediate filament;GO:0005883:neurofilament;	GO:0005198:structural molecule activity;	K04573
ENSDARG00000056133	3260	35	0.63	48	0.82	49	0.82	2	0.05	0	0	4	0.08	18.2559	-3.48297	0.626154	-5.56248	2.66e-08	7.13e-07	Down	1	18780091	18809441	-	kitb	v-kit Hardy-Zuckerman 4 feline sarcoma viral oncogene homolog b [Source:ZFIN%3BAcc:ZDB-GENE-050916-2]	GO:0006468:protein phosphorylation;GO:0007169:transmembrane receptor protein tyrosine kinase signaling pathway;GO:0016310:phosphorylation;GO:0038093:Fc receptor signaling pathway;GO:0038109:Kit signaling pathway;	GO:0016020:membrane;GO:0016021:integral component of membrane;	GO:0000166:nucleotide binding;GO:0004672:protein kinase activity;GO:0004713:protein tyrosine kinase activity;GO:0004714:transmembrane receptor protein tyrosine kinase activity;GO:0004716:receptor signaling protein tyrosine kinase activity;GO:0005524:ATP binding;GO:0016301:kinase activity;GO:0016740:transferase activity;GO:0019955:cytokine binding;	K05091
ENSDARG00000102418	2378	295	7.23	299	7.01	368	8.47	52	1.62	22	0.8	95	2.63	156.93	-1.92542	0.346247	-5.56082	2.69e-08	7.19e-07	Down	25	11264267	11287112	-	KLHL25	kelch like family member 25 [Source:HGNC Symbol%3BAcc:HGNC:25732]	-	-	-	K10462
ENSDARG00000052082	1317	1651	73.08	1521	64.42	1483	61.65	2383	133.81	1938	126.84	2532	126.39	2037.73	1.21575	0.218695	5.5591	2.71e-08	7.26e-07	Ups	7	69232092	69239764	+	gabarapb	GABA(A) receptor-associated protein b [Source:ZFIN%3BAcc:ZDB-GENE-101102-9]	GO:0000045:autophagosome assembly;GO:0000422:mitochondrion degradation;GO:0006914:autophagy;GO:0006995:cellular response to nitrogen starvation;GO:0060322:head development;	GO:0000421:autophagosome membrane;GO:0005829:cytosol;	-	K08341
ENSDARG00000060148	6887	189	1.6	260	2.11	293	2.33	25	0.27	32	0.4	48	0.46	119.015	-2.0853	0.375407	-5.55477	2.78e-08	7.43e-07	Down	1	46894468	46995656	+	sh3pxd2aa	SH3 and PX domains 2Aa [Source:ZFIN%3BAcc:ZDB-GENE-060503-271]	GO:0001755:neural crest cell migration;GO:0006801:superoxide metabolic process;GO:0048920:posterior lateral line neuromast primordium migration;GO:0055114:oxidation-reduction process;GO:0071800:podosome assembly;GO:0072593:reactive oxygen species metabolic process;	GO:0002102:podosome;GO:0005737:cytoplasm;GO:0030054:cell junction;GO:0042995:cell projection;	GO:0016175:superoxide-generating NADPH oxidase activity;GO:0016176:superoxide-generating NADPH oxidase activator activity;GO:0035091:phosphatidylinositol binding;	-
ENSDARG00000058990	2173	219	5.88	198	5.08	192	4.84	44	1.5	30	1.19	66	2	107.37	-1.49695	0.269523	-5.55409	2.79e-08	7.45e-07	Down	8	8909006	8932285	+	slc35a2	solute carrier family 35 (UDP-galactose transporter)%2C member 2 [Source:ZFIN%3BAcc:ZDB-GENE-030616-62]	GO:0008643:carbohydrate transport;	GO:0000139:Golgi membrane;GO:0016020:membrane;GO:0016021:integral component of membrane;	GO:0005351:sugar:proton symporter activity;	K15272
ENSDARG00000090097	2168	3	0.08	4	0.1	4	0.1	33	1.13	84	3.34	28	0.85	37.8241	3.97684	0.716164	5.55298	2.81e-08	7.49e-07	Ups	16	34603642	34611458	-	si:ch211-255i3.5	si:ch211-255i3.5 [Source:ZFIN%3BAcc:ZDB-GENE-100922-145]	-	-	-	-
ENSDARG00000042387	2258	1	0.03	4	0.1	1	0.02	41	1.34	46	1.76	17	0.49	25.0048	4.12518	0.742919	5.55266	2.81e-08	7.49e-07	Ups	18	7635077	7650238	+	zgc:77752	zgc:77752 [Source:ZFIN%3BAcc:ZDB-GENE-040426-1867]	GO:0006470:protein dephosphorylation;GO:0016311:dephosphorylation;GO:0060271:cilium morphogenesis;	GO:0005634:nucleus;GO:0005737:cytoplasm;	GO:0004721:phosphoprotein phosphatase activity;GO:0004725:protein tyrosine phosphatase activity;GO:0008138:protein tyrosine/serine/threonine phosphatase activity;GO:0016787:hydrolase activity;GO:0016791:phosphatase activity;	K18078
ENSDARG00000016490	3552	177	2.9	194	3.05	249	3.84	16	0.33	1	0.02	29	0.54	88.7332	-3.05543	0.550364	-5.55165	2.83e-08	7.53e-07	Down	24	37835465	37905460	+	rab11fip3	RAB11 family interacting protein 3 (class II) [Source:ZFIN%3BAcc:ZDB-GENE-040724-138]	GO:0000910:cytokinesis;GO:0006810:transport;GO:0007049:cell cycle;GO:0016192:vesicle-mediated transport;GO:0032456:endocytic recycling;GO:0051301:cell division;	GO:0005737:cytoplasm;GO:0005768:endosome;GO:0005813:centrosome;GO:0005856:cytoskeleton;GO:0016020:membrane;GO:0030496:midbody;GO:0032154:cleavage furrow;GO:0055037:recycling endosome;GO:0055038:recycling endosome membrane;	GO:0005509:calcium ion binding;GO:0017137:Rab GTPase binding;GO:0030306:ADP-ribosylation factor binding;GO:0042803:protein homodimerization activity;GO:0046872:metal ion binding;	K12485
ENSDARG00000101512	3003	127	2.47	147	2.73	172	3.14	12	0.3	0	0	19	0.42	63.432	-3.12313	0.562719	-5.55007	2.86e-08	7.59e-07	Down	17	3842400	3867696	+	tmx4	thioredoxin-related transmembrane protein 4 [Source:ZFIN%3BAcc:ZDB-GENE-050706-155]	GO:0006457:protein folding;GO:0034976:response to endoplasmic reticulum stress;GO:0045454:cell redox homeostasis;	GO:0005783:endoplasmic reticulum;GO:0016020:membrane;GO:0016021:integral component of membrane;	GO:0003756:protein disulfide isomerase activity;	-
ENSDARG00000005141	5850	46	0.46	46	0.44	54	0.51	292	3.69	137	2.02	107	1.2	130.068	2.42154	0.436819	5.54358	2.96e-08	7.87e-07	Ups	11	35102462	35179365	+	camkvb	CaM kinase-like vesicle-associated b [Source:ZFIN%3BAcc:ZDB-GENE-040426-1140]	GO:0006468:protein phosphorylation;	GO:0016020:membrane;GO:0030659:cytoplasmic vesicle membrane;GO:0031410:cytoplasmic vesicle;	GO:0004672:protein kinase activity;GO:0005516:calmodulin binding;GO:0005524:ATP binding;	K08812
ENSDARG00000104490	539	48	5.19	76	7.86	71	7.21	2	0.27	0	0	8	0.98	27.1569	-3.39791	0.613401	-5.53946	3.03e-08	8.04e-07	Down	5	13867883	13872719	-	si:ch211-185j11.3	si:ch211-185j11.3 [Source:ZFIN%3BAcc:ZDB-GENE-060526-63]	-	-	-	-
ENSDARG00000054748	1972	409	12.09	437	12.36	417	11.58	145	5.44	59	2.58	95	3.17	224.322	-1.45697	0.26312	-5.53728	3.07e-08	8.13e-07	Down	15	31307275	31356654	-	cuedc1b	CUE domain containing 1b [Source:ZFIN%3BAcc:ZDB-GENE-070424-29]	GO:0008150:biological_process;	GO:0005575:cellular_component;	GO:0003674:molecular_function;	-
ENSDARG00000044914	2390	1111	27.1	1074	25.06	1152	26.39	268	8.29	190	6.85	464	12.76	617.23	-1.25252	0.226201	-5.53721	3.07e-08	8.13e-07	Down	11	16603544	16840555	-	suclg2	succinate-CoA ligase%2C GDP-forming%2C beta subunit [Source:ZFIN%3BAcc:ZDB-GENE-030114-3]	GO:0008152:metabolic process;	-	GO:0000166:nucleotide binding;GO:0003824:catalytic activity;GO:0003996:acyl-CoA ligase activity;GO:0004774:succinate-CoA ligase activity;GO:0005524:ATP binding;GO:0010435:3-oxo-2-(2'-pentenyl)cyclopentane-1-octanoic acid CoA ligase activity;GO:0015645:fatty acid ligase activity;GO:0016874:ligase activity;GO:0018854:3-isopropenyl-6-oxoheptanoyl-CoA synthetase activity;GO:0018855:2-oxo-delta3-4,5,5…	K01900
ENSDARG00000075774	7190	380	3.08	389	3.02	444	3.38	1183	12.17	869	10.42	696	6.36	748.106	1.84422	0.333178	5.53526	3.11e-08	8.21e-07	Ups	11	25991302	26124718	-	foxj3	forkhead box J3 [Source:ZFIN%3BAcc:ZDB-GENE-101005-1]	GO:0006355:regulation of transcription, DNA-templated;	GO:0005634:nucleus;	GO:0000981:sequence-specific DNA binding RNA polymerase II transcription factor activity;GO:0003677:DNA binding;GO:0003700:sequence-specific DNA binding transcription factor activity;GO:0043565:sequence-specific DNA binding;	K09403
ENSDARG00000070339	3510	615	10.21	551	8.76	500	7.8	1376	28.99	1750	42.97	1294	24.24	1211.71	2.11127	0.381518	5.53386	3.13e-08	8.27e-07	Ups	23	35988416	36050568	+	hoxc3a	homeo box C3a [Source:ZFIN%3BAcc:ZDB-GENE-980526-532]	GO:0006355:regulation of transcription, DNA-templated;GO:0007275:multicellular organismal development;	GO:0005634:nucleus;	GO:0003677:DNA binding;GO:0043565:sequence-specific DNA binding;	-
ENSDARG00000013752	1522	4	0.15	7	0.26	11	0.4	58	2.82	93	5.27	39	1.68	48.2046	3.54081	0.640119	5.53149	3.18e-08	8.37e-07	Ups	25	30686679	30698314	+	tnni2a.3	troponin I type 2a (skeletal%2C fast)%2C tandem duplicate 3 [Source:ZFIN%3BAcc:ZDB-GENE-040718-80]	GO:0003009:skeletal muscle contraction;GO:0060048:cardiac muscle contraction;	GO:0005861:troponin complex;	GO:0003674:molecular_function;	-
ENSDARG00000101776	3106	132	2.48	111	1.99	118	2.08	405	9.64	285	7.91	228	4.83	243.511	1.98934	0.359748	5.52983	3.21e-08	8.44e-07	Ups	25	7287888	7315280	+	syt12	synaptotagmin XII [Source:ZFIN%3BAcc:ZDB-GENE-081022-147]	GO:0006906:vesicle fusion;GO:0017158:regulation of calcium ion-dependent exocytosis;GO:0046928:regulation of neurotransmitter secretion;GO:0048488:synaptic vesicle endocytosis;GO:0048791:calcium ion-dependent exocytosis of neurotransmitter;GO:0060291:long-term synaptic potentiation;	GO:0005886:plasma membrane;GO:0016020:membrane;GO:0016021:integral component of membrane;GO:0030672:synaptic vesicle membrane;	GO:0005509:calcium ion binding;GO:0005544:calcium-dependent phospholipid binding;GO:0019905:syntaxin binding;GO:0030276:clathrin binding;	K19912
ENSDARG00000017049	1858	2195	68.87	3428	102.91	3328	98.07	432	17.19	316	14.66	938	33.19	1496.27	-1.79933	0.325428	-5.52911	3.22e-08	8.46e-07	Down	3	24076695	24088079	+	adsl	adenylosuccinate lyase [Source:ZFIN%3BAcc:ZDB-GENE-030131-6363]	GO:0006163:purine nucleotide metabolic process;GO:0006164:purine nucleotide biosynthetic process;GO:0006189:'de novo' IMP biosynthetic process;GO:0009152:purine ribonucleotide biosynthetic process;GO:0044208:'de novo' AMP biosynthetic process;GO:0051262:protein tetramerization;	GO:0005737:cytoplasm;GO:0016020:membrane;GO:0016021:integral component of membrane;	GO:0003824:catalytic activity;GO:0004018:N6-(1,2-dicarboxyethyl)AMP AMP-lyase (fumarate-forming) activity;GO:0016829:lyase activity;GO:0070626:(S)-2-(5-amino-1-(5-phospho-D-ribosyl)imidazole-4-carboxamido)succinate AMP-lyase (fumarate-forming) activity;	K01756
ENSDARG00000061233	5869	1850	18.38	1550	14.73	1683	15.7	6803	85.72	10782	158.35	4181	46.83	5879.57	2.78717	0.504133	5.52864	3.23e-08	8.48e-07	Ups	18	45795209	45856643	+	abcc5	ATP-binding cassette%2C sub-family C (CFTR/MRP)%2C member 5 [Source:ZFIN%3BAcc:ZDB-GENE-050517-17]	GO:0006810:transport;GO:0015711:organic anion transport;GO:0030218:erythrocyte differentiation;GO:0035351:heme transmembrane transport;GO:0055085:transmembrane transport;	GO:0016020:membrane;GO:0016021:integral component of membrane;	GO:0000166:nucleotide binding;GO:0005524:ATP binding;GO:0008514:organic anion transmembrane transporter activity;GO:0016887:ATPase activity;GO:0042626:ATPase activity, coupled to transmembrane movement of substances;	K05668
ENSDARG00000079584	1094	41	2.18	28	1.43	40	2	0	0	0	0	2	0.12	14.5474	-4.19749	0.759675	-5.52537	3.29e-08	8.62e-07	Down	7	60874413	60908123	+	zgc:194930	zgc:194930 [Source:ZFIN%3BAcc:ZDB-GENE-081022-166]	GO:0008150:biological_process;	GO:0005575:cellular_component;	GO:0003674:molecular_function;	-
ENSDARG00000087616	6918	644	5.43	513	4.14	579	4.58	3046	32.56	3065	38.19	1133	10.77	1895.23	2.70906	0.490316	5.52513	3.29e-08	8.63e-07	Ups	3	22027456	22085894	-	maptb	microtubule-associated protein tau b [Source:ZFIN%3BAcc:ZDB-GENE-081027-2]	GO:0000226:microtubule cytoskeleton organization;GO:0031175:neuron projection development;	GO:0005737:cytoplasm;GO:0005856:cytoskeleton;GO:0005874:microtubule;GO:0005875:microtubule associated complex;GO:0043005:neuron projection;	GO:0008017:microtubule binding;GO:0015631:tubulin binding;	K04380
ENSDARG00000100947	1345	91	3.94	92	3.82	96	3.91	3	0.16	0	0	13	0.64	39.1066	-3.30928	0.599494	-5.52013	3.39e-08	8.87e-07	Down	3	42258030	42275724	-	mafk	v-maf avian musculoaponeurotic fibrosarcoma oncogene homolog K [Source:ZFIN%3BAcc:ZDB-GENE-040624-9]	GO:0006351:transcription, DNA-templated;GO:0006355:regulation of transcription, DNA-templated;GO:0045893:positive regulation of transcription, DNA-templated;	GO:0005634:nucleus;GO:0005667:transcription factor complex;	GO:0000976:transcription regulatory region sequence-specific DNA binding;GO:0001228:RNA polymerase II transcription regulatory region sequence-specific DNA binding transcription factor activity involved in positive regulation of transcription;GO:0003677:DNA binding;GO:0003700:sequence-specific DNA binding transcription factor activity;GO:0043565:sequence-specific DNA binding;GO:0046982:protein he…	K09037
ENSDARG00000102206	1595	26	0.95	29	1.01	38	1.3	0	0	0	0	0	0	12.1367	-4.94552	0.895969	-5.51974	3.39e-08	8.87e-07	Down	21	41114832	41134536	+	stc2b	stanniocalcin 2b [Source:ZFIN%3BAcc:ZDB-GENE-120203-5]	-	GO:0005576:extracellular region;	GO:0005179:hormone activity;	-
ENSDARG00000089720	2765	84	1.77	59	1.19	65	1.29	146	3.9	163	5.08	205	4.87	136.54	1.94115	0.352135	5.51252	3.54e-08	9.24e-07	Ups	22	8255199	8277047	-	CABZ01077218.1	-	-	-	-	-
ENSDARG00000079004	6789	223	1.91	148	1.22	187	1.51	910	9.91	1095	13.9	415	4.02	639.347	2.77336	0.503144	5.51206	3.55e-08	9.25e-07	Ups	12	3199927	3217223	-	CABZ01063167.1	-	-	-	-	-
ENSDARG00000088307	4134	101	1.42	111	1.5	127	1.68	12	0.21	2	0.04	22	0.35	50.5719	-2.58305	0.468875	-5.50905	3.61e-08	9.4e-07	Down	12	19854526	19923227	+	mkl2a	MKL/myocardin-like 2a [Source:ZFIN%3BAcc:ZDB-GENE-130531-36]	GO:0051145:smooth muscle cell differentiation;	GO:0005634:nucleus;	GO:0001105:RNA polymerase II transcription coactivator activity;	-
ENSDARG00000069297	2709	178	3.83	132	2.72	87	1.76	894	24.4	514	16.35	290	7.04	415.155	2.64401	0.479994	5.50842	3.62e-08	9.42e-07	Ups	9	35093786	35106364	-	upf3a	UPF3 regulator of nonsense transcripts homolog A (yeast) [Source:ZFIN%3BAcc:ZDB-GENE-060721-2]	GO:0000184:nuclear-transcribed mRNA catabolic process, nonsense-mediated decay;GO:0006810:transport;GO:0051028:mRNA transport;	GO:0005634:nucleus;GO:0005737:cytoplasm;	GO:0000166:nucleotide binding;GO:0003723:RNA binding;	K14328
ENSDARG00000078434	2466	31	0.73	18	0.41	31	0.69	71	2.13	62	2.17	89	2.37	56.5148	2.06026	0.374054	5.50793	3.63e-08	9.44e-07	Ups	8	19945627	19968980	+	znf692	zinc finger protein 692 [Source:ZFIN%3BAcc:ZDB-GENE-081104-484]	-	-	GO:0003676:nucleic acid binding;GO:0046872:metal ion binding;	-
ENSDARG00000104375	4855	2564	30.79	1996	22.93	2263	25.52	721	10.98	277	4.92	854	11.56	1242.19	-1.32547	0.240663	-5.50757	3.64e-08	9.44e-07	Down	21	45597752	45622823	-	sec24a	SEC24 homolog A%2C COPII coat complex component [Source:ZFIN%3BAcc:ZDB-GENE-120926-1]	GO:0006810:transport;GO:0006886:intracellular protein transport;GO:0006888:ER to Golgi vesicle-mediated transport;GO:0015031:protein transport;	GO:0030127:COPII vesicle coat;	GO:0008270:zinc ion binding;	K14007
ENSDARG00000033046	4330	190	2.56	176	2.27	179	2.26	36	0.61	21	0.42	59	0.9	93.6449	-1.62157	0.294515	-5.5059	3.67e-08	9.52e-07	Down	21	43371628	43402999	-	ccni2	cyclin I family%2C member 2 [Source:ZFIN%3BAcc:ZDB-GENE-081106-2]	-	-	-	-
ENSDARG00000021352	8014	203	1.48	159	1.11	160	1.09	997	9.2	1279	13.76	376	3.08	700.783	2.97745	0.540832	5.50531	3.69e-08	9.53e-07	Ups	14	33785541	33936260	-	gria1a	glutamate receptor%2C ionotropic%2C AMPA 1a [Source:ZFIN%3BAcc:ZDB-GENE-020125-1]	GO:0006810:transport;GO:0006811:ion transport;	GO:0005886:plasma membrane;GO:0016020:membrane;GO:0016021:integral component of membrane;GO:0030054:cell junction;GO:0045202:synapse;GO:0045211:postsynaptic membrane;	GO:0004970:ionotropic glutamate receptor activity;GO:0005234:extracellular-glutamate-gated ion channel activity;	K05197
ENSDARG00000068286	2612	109	2.43	101	2.16	164	3.44	25	0.71	7	0.23	18	0.45	58.2011	-2.23878	0.406783	-5.50363	3.72e-08	9.61e-07	Down	8	36467874	36483473	+	slc7a4	solute carrier family 7%2C member 4 [Source:ZFIN%3BAcc:ZDB-GENE-030919-2]	GO:0003333:amino acid transmembrane transport;	GO:0005887:integral component of plasma membrane;GO:0016020:membrane;GO:0016021:integral component of membrane;	GO:0015171:amino acid transmembrane transporter activity;GO:0015179:L-amino acid transmembrane transporter activity;GO:0015297:antiporter activity;	K13866
ENSDARG00000093366	795	82	6.01	47	3.3	46	3.17	5	0.47	3	0.33	3	0.25	25.1892	-3.09134	0.561767	-5.50288	3.74e-08	9.64e-07	Down	10	38582738	38600668	+	acer3	alkaline ceramidase 3 [Source:ZFIN%3BAcc:ZDB-GENE-091204-155]	GO:0006672:ceramide metabolic process;	GO:0016020:membrane;GO:0016021:integral component of membrane;	GO:0016811:hydrolase activity, acting on carbon-nitrogen (but not peptide) bonds, in linear amides;	K04711
ENSDARG00000043799	3294	56	0.99	32	0.54	51	0.85	3	0.07	2	0.05	2	0.04	19.5994	-3.32442	0.604314	-5.50115	3.77e-08	9.72e-07	Down	17	4421283	4695211	+	KLHL29 (1 of many)	kelch like family member 29 [Source:HGNC Symbol%3BAcc:HGNC:29404]	-	-	-	K10465
ENSDARG00000011571	1596	109	3.98	88	3.08	140	4.8	1	0.05	2	0.11	14	0.58	46.9919	-3.40334	0.618663	-5.50111	3.77e-08	9.72e-07	Down	6	11445584	11469253	+	calcrlb	calcitonin receptor-like b [Source:ZFIN%3BAcc:ZDB-GENE-080924-1]	GO:0007165:signal transduction;GO:0007166:cell surface receptor signaling pathway;GO:0007186:G-protein coupled receptor signaling pathway;	GO:0016020:membrane;GO:0016021:integral component of membrane;	GO:0004871:signal transducer activity;GO:0004888:transmembrane signaling receptor activity;GO:0004930:G-protein coupled receptor activity;GO:0004948:calcitonin receptor activity;	-
ENSDARG00000033845	9838	474	2.81	387	2.19	345	1.92	2090	15.71	2949	25.84	901	6.02	1585.17	2.94962	0.536525	5.49764	3.85e-08	9.9e-07	Ups	15	19196117	19314811	-	igsf9ba	immunoglobulin superfamily%2C member 9Ba [Source:ZFIN%3BAcc:ZDB-GENE-060503-729]	-	GO:0016020:membrane;GO:0016021:integral component of membrane;	-	-
ENSDARG00000077945	3893	1	0.01	2	0.03	2	0.03	68	1.29	48	1.06	9	0.15	28.9222	4.36679	0.794472	5.49647	3.87e-08	9.96e-07	Ups	5	57734805	57745514	+	HEPACAM (1 of many)	hepatic and glial cell adhesion molecule [Source:HGNC Symbol%3BAcc:HGNC:26361]	-	-	-	-
ENSDARG00000075513	3419	1	0.02	5	0.08	1	0.02	53	1.15	31	0.78	18	0.35	22.7466	3.90404	0.710349	5.49595	3.89e-08	9.97e-07	Ups	25	34479375	34508023	+	ccdc136a	coiled-coil domain containing 136a [Source:ZFIN%3BAcc:ZDB-GENE-100624-2]	-	-	-	-
ENSDARG00000054874	2087	267	7.46	227	6.07	225	5.9	39	1.38	7	0.29	50	1.57	111.144	-2.31385	0.421115	-5.49458	3.92e-08	1e-06	Down	5	70956674	70991996	-	gpsm1b	G-protein signaling modulator 1b [Source:ZFIN%3BAcc:ZDB-GENE-110203-5]	GO:0008277:regulation of G-protein coupled receptor protein signaling pathway;	-	GO:0005092:GDP-dissociation inhibitor activity;GO:0030695:GTPase regulator activity;	K15839
ENSDARG00000071714	3155	79	1.46	76	1.34	90	1.56	142	3.33	86	2.35	191	3.98	114.485	1.34864	0.245494	5.49359	3.94e-08	1.01e-06	Ups	22	2814437	2822968	+	znf983	zinc finger protein 983 [Source:ZFIN%3BAcc:ZDB-GENE-060503-812]	-	-	GO:0003676:nucleic acid binding;GO:0003677:DNA binding;GO:0046872:metal ion binding;	-
ENSDARG00000093019	2252	7	0.18	0	0	4	0.1	33	1.08	27	1.03	122	3.56	35.335	3.92067	0.714348	5.48846	4.05e-08	1.04e-06	Ups	8	8898327	8903869	+	si:dkey-83k24.5	si:dkey-83k24.5 [Source:ZFIN%3BAcc:ZDB-GENE-081104-440]	GO:0008643:carbohydrate transport;	GO:0000139:Golgi membrane;GO:0016020:membrane;GO:0016021:integral component of membrane;	GO:0005351:sugar:proton symporter activity;	-
ENSDARG00000098586	905	101	6.51	79	4.87	131	7.93	1	0.08	4	0.38	13	0.94	44.0506	-3.20949	0.584788	-5.4883	4.06e-08	1.04e-06	Down	17	443533	449054	+	zgc:194887	zgc:194887 [Source:ZFIN%3BAcc:ZDB-GENE-081022-162]	-	GO:0005575:cellular_component;	-	-
ENSDARG00000070567	5266	534	5.91	495	5.24	510	5.3	2833	39.78	3970	64.98	1084	13.53	2105.25	3.00078	0.546827	5.48762	4.07e-08	1.04e-06	Ups	6	41257949	41448029	+	cadpsb	Ca2+-dependent activator protein for secretion b [Source:ZFIN%3BAcc:ZDB-GENE-110621-2]	GO:0016079:synaptic vesicle exocytosis;GO:1990504:dense core granule exocytosis;	-	-	K19933
ENSDARG00000076702	1232	40	1.89	35	1.58	30	1.33	0	0	0	0	2	0.11	14.0711	-4.16086	0.758606	-5.48488	4.14e-08	1.05e-06	Down	12	45141434	45162391	-	CABZ01068356.1	-	-	-	-	-
ENSDARG00000100958	3235	105	1.89	94	1.62	96	1.62	9	0.21	0	0	15	0.3	42.5819	-2.91653	0.532034	-5.48185	4.21e-08	1.07e-06	Down	24	845453	890606	+	si:ch211-188f17.1	si:ch211-188f17.1 [Source:ZFIN%3BAcc:ZDB-GENE-131120-111]	-	-	-	-
ENSDARG00000098551	2476	131	3.08	118	2.66	111	2.45	14	0.42	0	0	15	0.4	51.9848	-2.93562	0.535635	-5.48063	4.24e-08	1.08e-06	Down	4	1544820	1564628	-	BICD1 (1 of many)	BICD cargo adaptor 1 [Source:HGNC Symbol%3BAcc:HGNC:1049]	-	-	-	-
ENSDARG00000030166	1004	233	13.53	280	15.56	207	11.29	29	2.14	15	1.29	64	4.19	114.457	-2.12731	0.388645	-5.47365	4.41e-08	1.12e-06	Down	6	2495757	2502082	-	hyi	hydroxypyruvate isomerase [Source:ZFIN%3BAcc:ZDB-GENE-040426-1273]	-	GO:0016020:membrane;GO:0016021:integral component of membrane;	GO:0008903:hydroxypyruvate isomerase activity;GO:0016853:isomerase activity;	K01816
ENSDARG00000053890	2324	213	5.34	200	4.8	200	4.71	24	0.76	20	0.74	58	1.64	99.972	-1.94843	0.356007	-5.473	4.42e-08	1.12e-06	Down	17	37306121	37333728	+	tmem62	transmembrane protein 62 [Source:ZFIN%3BAcc:ZDB-GENE-040426-1837]	-	GO:0016020:membrane;GO:0016021:integral component of membrane;	GO:0016787:hydrolase activity;	-
ENSDARG00000070677	1838	209	6.63	184	5.58	141	4.2	768	30.9	567	26.59	348	12.45	436.826	2.28841	0.418368	5.46984	4.5e-08	1.14e-06	Ups	11	19894390	19897065	+	fezf2	FEZ family zinc finger 2 [Source:ZFIN%3BAcc:ZDB-GENE-001103-3]	GO:0006351:transcription, DNA-templated;GO:0006355:regulation of transcription, DNA-templated;GO:0007275:multicellular organismal development;GO:0007399:nervous system development;GO:0008593:regulation of Notch signaling pathway;GO:0021536:diencephalon development;GO:0021767:mammillary body development;GO:0021854:hypothalamus development;GO:0021879:forebrain neuron differentiation;GO:0021954:cent…	GO:0005634:nucleus;	GO:0001227:RNA polymerase II transcription regulatory region sequence-specific DNA binding transcription factor activity involved in negative regulation of transcription;GO:0003676:nucleic acid binding;GO:0003677:DNA binding;GO:0008270:zinc ion binding;GO:0046872:metal ion binding;	-
ENSDARG00000045959	2433	32	0.77	29	0.66	55	1.24	0	0	0	0	2	0.05	15.4212	-4.22778	0.77353	-5.46557	4.61e-08	1.17e-06	Down	16	3207375	3230290	-	csf3r	colony stimulating factor 3 receptor (granulocyte) [Source:ZFIN%3BAcc:ZDB-GENE-080104-4]	GO:0030099:myeloid cell differentiation;GO:0030223:neutrophil differentiation;GO:0030224:monocyte differentiation;GO:0030225:macrophage differentiation;GO:0030851:granulocyte differentiation;GO:0035162:embryonic hemopoiesis;GO:0060216:definitive hemopoiesis;GO:1901532:regulation of hematopoietic progenitor cell differentiation;GO:1901534:positive regulation of hematopoietic progenitor cell differ…	GO:0016020:membrane;GO:0016021:integral component of membrane;	GO:0004896:cytokine receptor activity;	K05061
ENSDARG00000054898	2181	2	0.05	4	0.1	6	0.15	30	1.02	24	0.95	25	0.75	18.3145	3.1115	0.569422	5.4643	4.65e-08	1.17e-06	Ups	4	74912105	74933261	+	ms4a17a.17	membrane-spanning 4-domains%2C subfamily A%2C member 17A.17 [Source:ZFIN%3BAcc:ZDB-GENE-070424-27]	-	GO:0016020:membrane;GO:0016021:integral component of membrane;	-	-
ENSDARG00000009754	4190	1069	14.87	1240	16.51	1306	17.07	3353	59.18	3782	77.8	2489	39.05	2636.7	2.1163	0.387323	5.46391	4.66e-08	1.18e-06	Ups	11	23796488	23806729	+	zc3h11a	zinc finger CCCH-type containing 11A [Source:ZFIN%3BAcc:ZDB-GENE-030131-3272]	GO:0008150:biological_process;	GO:0005575:cellular_component;	GO:0046872:metal ion binding;	-
ENSDARG00000094230	552	1	0.11	1	0.1	0	0	11	1.47	27	4.22	26	3.1	14.7799	4.44888	0.814768	5.46031	4.75e-08	1.2e-06	Ups	19	10668382	10668933	+	si:dkey-211g8.4	si:dkey-211g8.4 [Source:ZFIN%3BAcc:ZDB-GENE-060503-624]	-	-	GO:0003677:DNA binding;	-
ENSDARG00000076991	1869	61	1.9	34	1.01	39	1.14	3	0.12	1	0.05	2	0.07	18.6755	-3.45625	0.633186	-5.4585	4.8e-08	1.21e-06	Down	21	4369591	4375334	-	dolk	dolichol kinase [Source:ZFIN%3BAcc:ZDB-GENE-070410-59]	-	GO:0016020:membrane;GO:0016021:integral component of membrane;	-	K00902
ENSDARG00000017162	2224	153	4.01	143	3.59	149	3.67	18	0.6	4	0.16	33	0.98	67.9193	-2.39802	0.439469	-5.45662	4.85e-08	1.22e-06	Down	20	47588939	47615219	+	KIF3C (1 of many)	kinesin family member 3C [Source:HGNC Symbol%3BAcc:HGNC:6321]	-	-	-	-
ENSDARG00000100851	2833	186	3.83	117	2.3	123	2.38	745	19.45	1169	35.57	352	8.17	606.043	3.04577	0.558352	5.45493	4.9e-08	1.23e-06	Ups	20	51113428	51186184	+	gphnb	gephyrin b [Source:ZFIN%3BAcc:ZDB-GENE-070705-4]	GO:0006777:Mo-molybdopterin cofactor biosynthetic process;GO:0018315:molybdenum incorporation into molybdenum-molybdopterin complex;GO:0032324:molybdopterin cofactor biosynthetic process;GO:0072579:glycine receptor clustering;	GO:0005737:cytoplasm;	GO:0061598:molybdopterin adenylyltransferase activity;GO:0061599:molybdopterin molybdotransferase activity;	-
ENSDARG00000061471	3772	484	7.48	410	6.06	402	5.84	42	0.82	12	0.27	97	1.69	196.314	-2.50303	0.459154	-5.45138	5e-08	1.25e-06	Down	9	37671440	37940147	-	sema5ba	sema domain%2C seven thrombospondin repeats (type 1 and type 1-like)%2C transmembrane domain (TM) and short cytoplasmic domain%2C (semaphorin) 5Ba [Source:ZFIN%3BAcc:ZDB-GENE-070912-187]	GO:0001755:neural crest cell migration;GO:0030335:positive regulation of cell migration;GO:0048843:negative regulation of axon extension involved in axon guidance;GO:0071526:semaphorin-plexin signaling pathway;	GO:0016020:membrane;GO:0016021:integral component of membrane;	GO:0030215:semaphorin receptor binding;GO:0045499:chemorepellent activity;	K06841
ENSDARG00000104282	2271	110	2.82	66	1.62	77	1.86	0	0	4	0.15	8	0.23	35.6015	-3.37641	0.619429	-5.45084	5.01e-08	1.26e-06	Down	5	3337	102123	-	CABZ01088906.1	-	-	-	-	-
ENSDARG00000087749	7299	189	1.51	143	1.09	147	1.1	439	4.45	360	4.25	309	2.78	301.302	1.87192	0.343566	5.44851	5.08e-08	1.27e-06	Ups	17	26459274	26519537	-	ccser2a	coiled-coil serine-rich protein 2a [Source:ZFIN%3BAcc:ZDB-GENE-131121-492]	-	-	-	-
ENSDARG00000082753	952	1903	116.53	1049	61.46	1077	61.94	2934	227.91	10830	980.54	8499	586.88	5778.03	3.05603	0.560954	5.44791	5.1e-08	1.27e-06	Ups	MT	1020	1971	+	AC024175.17	-	-	-	-	-
ENSDARG00000004154	1299	111	4.98	117	5.02	116	4.89	18	1.02	2	0.13	21	1.06	52.1642	-2.43776	0.44776	-5.44434	5.2e-08	1.3e-06	Down	10	42085704	42093037	+	orai1b	ORAI calcium release-activated calcium modulator 1b [Source:ZFIN%3BAcc:ZDB-GENE-050522-100]	GO:0002115:store-operated calcium entry;GO:0002250:adaptive immune response;GO:0002376:immune system process;GO:0006810:transport;GO:0006811:ion transport;GO:0006816:calcium ion transport;GO:0045214:sarcomere organization;GO:0051928:positive regulation of calcium ion transport;GO:0070588:calcium ion transmembrane transport;	GO:0005886:plasma membrane;GO:0005887:integral component of plasma membrane;GO:0016020:membrane;GO:0016021:integral component of membrane;	GO:0005262:calcium channel activity;GO:0015279:store-operated calcium channel activity;	K16056
ENSDARG00000105522	5533	7	0.07	5	0.05	2	0.02	31	0.41	22	0.34	29	0.34	18.7928	2.95411	0.54265	5.44386	5.21e-08	1.3e-06	Ups	7	25828831	25839626	+	si:ch211-196f2.3	si:ch211-196f2.3 [Source:ZFIN%3BAcc:ZDB-GENE-160728-62]	-	-	-	-
ENSDARG00000054690	3014	89	1.72	97	1.8	113	2.05	14	0.34	0	0	10	0.22	43.1284	-2.91794	0.536097	-5.44293	5.24e-08	1.31e-06	Down	19	42899621	42915627	+	si:dkey-166k12.1	si:dkey-166k12.1 [Source:ZFIN%3BAcc:ZDB-GENE-120215-78]	GO:0055085:transmembrane transport;	GO:0005887:integral component of plasma membrane;GO:0016020:membrane;GO:0016021:integral component of membrane;	GO:0022857:transmembrane transporter activity;GO:0022891:substrate-specific transmembrane transporter activity;	-
ENSDARG00000104547	835	0	0	0	0	0	0	12	1.06	13	1.34	17	1.34	8.88868	4.94334	0.908352	5.44209	5.27e-08	1.31e-06	Ups	20	12712184	12713887	-	si:dkey-97l20.5	si:dkey-97l20.5 [Source:ZFIN%3BAcc:ZDB-GENE-120709-12]	-	-	-	-
ENSDARG00000045837	9185	35	0.22	19	0.12	25	0.15	132	1.06	266	2.5	101	0.72	132.353	3.23736	0.595036	5.44061	5.31e-08	1.32e-06	Ups	4	5383524	5485728	+	si:dkey-14d8.20	si:dkey-14d8.20 [Source:ZFIN%3BAcc:ZDB-GENE-041210-146]	-	GO:0016020:membrane;	GO:0005044:scavenger receptor activity;	-
ENSDARG00000030012	7655	406	3.09	435	3.17	441	3.15	587	5.67	524	5.9	836	7.18	568.424	1.23954	0.227981	5.43702	5.42e-08	1.35e-06	Ups	9	24255063	24304755	+	lrrfip1a	leucine rich repeat (in FLII) interacting protein 1a [Source:ZFIN%3BAcc:ZDB-GENE-030131-99]	GO:0006355:regulation of transcription, DNA-templated;	-	-	-
ENSDARG00000077341	5434	1407	15.09	1193	12.25	1176	11.85	10260	139.62	7050	111.83	2122	25.67	4823.09	2.90961	0.535237	5.43612	5.45e-08	1.35e-06	Ups	23	39914946	39956244	-	ppp1r14c	protein phosphatase 1%2C regulatory (inhibitor) subunit 14C [Source:ZFIN%3BAcc:ZDB-GENE-050706-92]	GO:0035304:regulation of protein dephosphorylation;GO:0042325:regulation of phosphorylation;GO:0043086:negative regulation of catalytic activity;	GO:0005737:cytoplasm;	GO:0004865:protein serine/threonine phosphatase inhibitor activity;	K17556
ENSDARG00000038974	2211	312	8.23	321	8.1	279	6.91	39	1.3	3	0.12	42	1.25	133.953	-2.79836	0.514833	-5.43546	5.47e-08	1.35e-06	Down	8	5256337	5323075	+	si:ch73-112n4.1	si:ch73-112n4.1 [Source:ZFIN%3BAcc:ZDB-GENE-131121-402]	-	-	-	-
ENSDARG00000030376	9345	133	0.83	98	0.58	89	0.52	790	6.25	807	7.44	212	1.49	465.081	3.06913	0.564771	5.4343	5.5e-08	1.36e-06	Ups	1	44680767	44861807	-	grin2bb	glutamate receptor%2C ionotropic%2C N-methyl D-aspartate 2B%2C genome duplicate b [Source:ZFIN%3BAcc:ZDB-GENE-061207-27]	GO:0006810:transport;GO:0006811:ion transport;	GO:0005886:plasma membrane;GO:0016020:membrane;GO:0016021:integral component of membrane;GO:0017146:N-methyl-D-aspartate selective glutamate receptor complex;GO:0030054:cell junction;GO:0045202:synapse;GO:0045211:postsynaptic membrane;	GO:0004872:receptor activity;GO:0004970:ionotropic glutamate receptor activity;GO:0004972:N-methyl-D-aspartate selective glutamate receptor activity;GO:0005216:ion channel activity;GO:0005234:extracellular-glutamate-gated ion channel activity;	K05210
ENSDARG00000007220	5553	544	5.71	463	4.65	486	4.79	807	10.75	605	9.39	775	9.17	649.803	1.20264	0.22141	5.43176	5.58e-08	1.38e-06	Ups	15	18431302	18638742	-	ncam1b	neural cell adhesion molecule 1b [Source:ZFIN%3BAcc:ZDB-GENE-010822-2]	GO:0007155:cell adhesion;GO:0007411:axon guidance;	GO:0016020:membrane;GO:0016021:integral component of membrane;	-	K06491
ENSDARG00000099080	2615	1121	24.99	1233	26.3	1396	29.23	326	9.22	112	3.69	431	10.83	651.584	-1.56206	0.287604	-5.43128	5.6e-08	1.38e-06	Down	10	44421795	44441266	-	sbno1	strawberry notch homolog 1 (Drosophila) [Source:ZFIN%3BAcc:ZDB-GENE-080522-2]	GO:0006355:regulation of transcription, DNA-templated;GO:0021999:neural plate anterior/posterior regionalization;	-	GO:0005515:protein binding;	-
ENSDARG00000057913	4441	706	9.27	652	8.19	695	8.57	1960	32.64	1193	23.15	1076	15.93	1156.2	1.686	0.310443	5.43095	5.61e-08	1.38e-06	Ups	19	24398243	24450487	+	syt11a	synaptotagmin XIa [Source:ZFIN%3BAcc:ZDB-GENE-040426-2815]	GO:0006906:vesicle fusion;GO:0017158:regulation of calcium ion-dependent exocytosis;GO:0048791:calcium ion-dependent exocytosis of neurotransmitter;	GO:0005886:plasma membrane;GO:0016020:membrane;GO:0016021:integral component of membrane;	GO:0005509:calcium ion binding;GO:0005544:calcium-dependent phospholipid binding;GO:0019905:syntaxin binding;GO:0030276:clathrin binding;	K19911
ENSDARG00000042032	3073	651	12.35	611	11.09	621	11.06	1016	24.45	806	22.61	986	21.09	833.99	1.23742	0.227898	5.42971	5.64e-08	1.39e-06	Ups	9	6680609	6683681	-	pou3f3a	POU class 3 homeobox 3a [Source:ZFIN%3BAcc:ZDB-GENE-980526-220]	GO:0006351:transcription, DNA-templated;GO:0006355:regulation of transcription, DNA-templated;GO:0006357:regulation of transcription from RNA polymerase II promoter;GO:0007275:multicellular organismal development;GO:0007420:brain development;	GO:0005634:nucleus;	GO:0003677:DNA binding;GO:0003700:sequence-specific DNA binding transcription factor activity;GO:0043565:sequence-specific DNA binding;	K09365
ENSDARG00000100857	3104	130	2.44	134	2.41	174	3.07	719	17.13	431	11.97	269	5.7	360.446	2.30154	0.42413	5.42649	5.75e-08	1.41e-06	Ups	23	29914670	29917773	-	si:ch1073-155h19.1	si:ch1073-155h19.1 [Source:ZFIN%3BAcc:ZDB-GENE-141216-178]	-	-	-	-
ENSDARG00000099979	3075	121	2.29	103	1.87	105	1.87	0	0	0	0	10	0.21	44.6439	-3.91731	0.721898	-5.42641	5.75e-08	1.41e-06	Down	6	24299098	24498943	+	tgfbr3	transforming growth factor%2C beta receptor III [Source:ZFIN%3BAcc:ZDB-GENE-120215-125]	-	GO:0005576:extracellular region;GO:0016020:membrane;GO:0016021:integral component of membrane;	-	K05843
ENSDARG00000038868	1825	218	6.96	166	5.07	185	5.55	542	21.96	651	30.75	429	15.45	440.82	2.20684	0.406821	5.4246	5.81e-08	1.43e-06	Ups	2	29992886	29996423	+	eng2b	engrailed homeobox 2b [Source:ZFIN%3BAcc:ZDB-GENE-980526-40]	GO:0001708:cell fate specification;GO:0006355:regulation of transcription, DNA-templated;GO:0007275:multicellular organismal development;GO:0009952:anterior/posterior pattern specification;GO:0030901:midbrain development;GO:0030917:midbrain-hindbrain boundary development;	GO:0005634:nucleus;	GO:0003677:DNA binding;GO:0043565:sequence-specific DNA binding;	K09319
ENSDARG00000089217	1405	15	0.62	11	0.44	8	0.31	42	2.21	87	5.34	71	3.32	50.3087	3.07655	0.567406	5.42213	5.89e-08	1.45e-06	Ups	25	7249730	7259626	+	ubap1la	ubiquitin associated protein 1-like a [Source:ZFIN%3BAcc:ZDB-GENE-131127-353]	GO:0043162:ubiquitin-dependent protein catabolic process via the multivesicular body sorting pathway;	GO:0000813:ESCRT I complex;	GO:0043130:ubiquitin binding;	-
ENSDARG00000056438	1551	641	24.09	647	23.27	697	24.6	972	46.34	791	43.96	1055	44.72	846.01	1.16155	0.214264	5.42113	5.92e-08	1.45e-06	Ups	23	23472969	23474754	-	her9	hairy-related 9 [Source:ZFIN%3BAcc:ZDB-GENE-011213-1]	GO:0006351:transcription, DNA-templated;GO:0006355:regulation of transcription, DNA-templated;GO:0050768:negative regulation of neurogenesis;	GO:0005634:nucleus;	GO:0003677:DNA binding;GO:0046983:protein dimerization activity;	K06054
ENSDARG00000011600	3405	438	7.5	416	6.81	484	7.78	26	0.56	3	0.08	66	1.27	190.967	-3.11882	0.575325	-5.42098	5.93e-08	1.45e-06	Down	2	40424222	40659917	+	epha4b	eph receptor A4b [Source:ZFIN%3BAcc:ZDB-GENE-030826-6]	GO:0006468:protein phosphorylation;GO:0007169:transmembrane receptor protein tyrosine kinase signaling pathway;GO:0016310:phosphorylation;GO:0030517:negative regulation of axon extension;GO:0048013:ephrin receptor signaling pathway;GO:0048685:negative regulation of collateral sprouting of intact axon in response to injury;	GO:0005887:integral component of plasma membrane;GO:0016020:membrane;GO:0016021:integral component of membrane;	GO:0000166:nucleotide binding;GO:0004672:protein kinase activity;GO:0004713:protein tyrosine kinase activity;GO:0005003:ephrin receptor activity;GO:0005524:ATP binding;GO:0016301:kinase activity;GO:0016740:transferase activity;	K05105
ENSDARG00000104418	784	171	12.71	141	10.03	122	8.52	34	3.21	13	1.43	34	2.85	72.314	-1.80167	0.332391	-5.42035	5.95e-08	1.46e-06	Down	11	27831469	27832530	-	guca2b	guanylate cyclase activator 2B (uroguanylin) [Source:ZFIN%3BAcc:ZDB-GENE-030131-4660]	-	-	-	-
ENSDARG00000041904	2900	155	3.12	180	3.46	167	3.15	258	6.58	230	6.84	357	8.09	240.052	1.38196	0.255011	5.41923	5.99e-08	1.46e-06	Ups	9	12863211	12914063	-	ankzf1	ankyrin repeat and zinc finger domain containing 1 [Source:ZFIN%3BAcc:ZDB-GENE-050309-80]	GO:0030433:ER-associated ubiquitin-dependent protein catabolic process;GO:0071630:nucleus-associated proteasomal ubiquitin-dependent protein catabolic process;GO:0072671:mitochondria-associated ubiquitin-dependent protein catabolic process;	GO:0036266:Cdc48p-Npl4p-Vms1p AAA ATPase complex;	GO:0004843:ubiquitin-specific protease activity;	-
ENSDARG00000092816	3319	86	1.51	102	1.71	101	1.67	205	4.57	89	2.31	197	3.9	133.218	1.32362	0.244266	5.41874	6e-08	1.47e-06	Ups	3	15477468	15485513	-	si:dkey-93n13.2	si:dkey-93n13.2 [Source:ZFIN%3BAcc:ZDB-GENE-091204-177]	GO:0006357:regulation of transcription from RNA polymerase II promoter;	GO:0005634:nucleus;	GO:0000977:RNA polymerase II regulatory region sequence-specific DNA binding;GO:0003677:DNA binding;GO:0003700:sequence-specific DNA binding transcription factor activity;	-
ENSDARG00000102911	2644	64	1.41	95	2	81	1.68	3	0.08	6	0.2	12	0.3	35.7521	-2.71233	0.500623	-5.4179	6.03e-08	1.47e-06	Down	11	41246833	41318223	+	iffo2b	intermediate filament family orphan 2b [Source:ZFIN%3BAcc:ZDB-GENE-121030-9]	-	GO:0005882:intermediate filament;	GO:0005198:structural molecule activity;	-
ENSDARG00000076246	2197	80	2.12	128	3.25	122	3.04	5	0.17	1	0.04	17	0.51	47.1044	-3.08132	0.569288	-5.41259	6.21e-08	1.51e-06	Down	16	38289995	38316853	+	prune	prune exopolyphosphatase [Source:ZFIN%3BAcc:ZDB-GENE-100609-1]	-	GO:0005737:cytoplasm;	GO:0016462:pyrophosphatase activity;	K01514
ENSDARG00000097017	6522	37	0.33	74	0.63	41	0.34	0	0	0	0	4	0.04	20.6134	-3.96396	0.732463	-5.41183	6.24e-08	1.52e-06	Down	18	10816012	10952665	+	mical3a	microtubule associated monooxygenase%2C calponin and LIM domain containing 3a [Source:ZFIN%3BAcc:ZDB-GENE-050126-2]	-	-	-	-
ENSDARG00000034705	1506	34	1.32	35	1.3	30	1.09	94	4.62	39	2.23	130	5.67	62.5742	1.89369	0.350041	5.40991	6.31e-08	1.53e-06	Ups	22	29219499	29293152	-	pvalb7	parvalbumin 7 [Source:ZFIN%3BAcc:ZDB-GENE-040718-285]	-	GO:0005575:cellular_component;	GO:0005509:calcium ion binding;GO:0046872:metal ion binding;	-
ENSDARG00000074865	11073	171	0.9	135	0.68	142	0.7	863	5.76	1014	7.89	301	1.79	573.219	2.90896	0.537854	5.40846	6.36e-08	1.54e-06	Ups	14	11456977	11661818	+	frmpd3	FERM and PDZ domain containing 3 [Source:ZFIN%3BAcc:ZDB-GENE-100316-9]	-	GO:0005856:cytoskeleton;	-	-
ENSDARG00000063730	3063	43	0.82	51	0.93	66	1.18	6	0.14	1	0.03	6	0.13	23.2138	-2.84159	0.525409	-5.40834	6.36e-08	1.54e-06	Down	9	1389247	1457697	-	osbpl6	oxysterol binding protein-like 6 [Source:ZFIN%3BAcc:ZDB-GENE-070912-206]	GO:0006810:transport;GO:0006869:lipid transport;	-	-	K20463
ENSDARG00000011785	3049	13	0.25	4	0.07	20	0.36	54	1.31	62	1.75	88	1.9	47.7417	2.92156	0.54046	5.40568	6.46e-08	1.56e-06	Ups	12	3875779	3886305	+	tbx6	T-box 6 [Source:ZFIN%3BAcc:ZDB-GENE-020416-5]	GO:0001756:somitogenesis;GO:0006351:transcription, DNA-templated;GO:0006355:regulation of transcription, DNA-templated;GO:0007275:multicellular organismal development;GO:0009952:anterior/posterior pattern specification;GO:0021523:somatic motor neuron differentiation;GO:0048514:blood vessel morphogenesis;GO:0048641:regulation of skeletal muscle tissue development;GO:0061053:somite development;	GO:0000785:chromatin;GO:0005634:nucleus;	GO:0003677:DNA binding;GO:0003700:sequence-specific DNA binding transcription factor activity;GO:0005515:protein binding;	K10180
ENSDARG00000062902	2146	6	0.16	9	0.23	21	0.54	195	6.72	242	9.72	35	1.07	119.615	3.94079	0.729225	5.40408	6.51e-08	1.58e-06	Ups	12	20496462	20503991	+	TULP2	si:dkey-220f10.4 [Source:ZFIN%3BAcc:ZDB-GENE-030131-9651]	GO:0097500:receptor localization to nonmotile primary cilium;GO:1903546:protein localization to photoreceptor outer segment;	GO:0005929:cilium;	GO:0035091:phosphatidylinositol binding;	-
ENSDARG00000068729	2682	67	1.46	57	1.19	30	0.61	4	0.11	1	0.03	1	0.02	21.3923	-3.58387	0.663542	-5.40112	6.62e-08	1.6e-06	Down	13	49894508	49921052	-	eif2ak2	eukaryotic translation initiation factor 2-alpha kinase 2 [Source:ZFIN%3BAcc:ZDB-GENE-080422-1]	GO:0006468:protein phosphorylation;GO:0008285:negative regulation of cell proliferation;GO:0009615:response to virus;GO:0009636:response to toxic substance;GO:0010998:regulation of translational initiation by eIF2 alpha phosphorylation;GO:0016310:phosphorylation;GO:0042981:regulation of apoptotic process;GO:0045071:negative regulation of viral genome replication;GO:0045087:innate immune response;	-	GO:0003725:double-stranded RNA binding;GO:0004672:protein kinase activity;GO:0004674:protein serine/threonine kinase activity;GO:0005524:ATP binding;GO:0016301:kinase activity;GO:0016740:transferase activity;	K16195
ENSDARG00000027828	5387	649	7.02	550	5.69	603	6.13	3319	45.56	4724	75.59	1221	14.9	2480.9	3.00168	0.556268	5.3961	6.81e-08	1.64e-06	Ups	21	11375973	11410343	+	grin1a	glutamate receptor%2C ionotropic%2C N-methyl D-aspartate 1a [Source:ZFIN%3BAcc:ZDB-GENE-051202-1]	GO:0006810:transport;GO:0006811:ion transport;GO:0007186:G-protein coupled receptor signaling pathway;	GO:0005886:plasma membrane;GO:0016020:membrane;GO:0016021:integral component of membrane;GO:0017146:N-methyl-D-aspartate selective glutamate receptor complex;GO:0030054:cell junction;GO:0045202:synapse;GO:0045211:postsynaptic membrane;	GO:0004872:receptor activity;GO:0004930:G-protein coupled receptor activity;GO:0004970:ionotropic glutamate receptor activity;GO:0004972:N-methyl-D-aspartate selective glutamate receptor activity;GO:0005216:ion channel activity;GO:0005234:extracellular-glutamate-gated ion channel activity;	K05208
ENSDARG00000104419	3384	86	1.48	70	1.15	76	1.23	340	7.43	231	5.88	152	2.95	186.193	2.25834	0.41853	5.39589	6.82e-08	1.64e-06	Ups	22	4157534	4183638	-	podxl2	podocalyxin-like 2 [Source:ZFIN%3BAcc:ZDB-GENE-030131-6241]	-	GO:0016020:membrane;GO:0016021:integral component of membrane;GO:0016324:apical plasma membrane;	GO:0004867:serine-type endopeptidase inhibitor activity;	K06818
ENSDARG00000077023	2460	42	1	25	0.57	43	0.96	1	0.03	1	0.04	1	0.03	14.9856	-3.8577	0.715002	-5.39536	6.84e-08	1.65e-06	Down	14	2449039	2451498	-	pcdhb	protocadherin b [Source:ZFIN%3BAcc:ZDB-GENE-020731-3]	GO:0007155:cell adhesion;GO:0007156:homophilic cell adhesion via plasma membrane adhesion molecules;	GO:0005886:plasma membrane;GO:0016020:membrane;GO:0016021:integral component of membrane;	GO:0005509:calcium ion binding;	-
ENSDARG00000098051	2699	3	0.06	2	0.04	0	0	66	1.81	28	0.89	13	0.32	23.0174	4.16725	0.772446	5.39487	6.86e-08	1.65e-06	Ups	17	28743623	28753837	-	opn6b	opsin 6%2C group member b [Source:ZFIN%3BAcc:ZDB-GENE-030616-402]	GO:0007165:signal transduction;GO:0007186:G-protein coupled receptor signaling pathway;GO:0007602:phototransduction;GO:0018298:protein-chromophore linkage;GO:0050896:response to stimulus;	GO:0016020:membrane;GO:0016021:integral component of membrane;	GO:0004871:signal transducer activity;GO:0004930:G-protein coupled receptor activity;GO:0009881:photoreceptor activity;	-
ENSDARG00000104999	1145	2	0.1	4	0.19	1	0.05	25	1.61	24	1.81	20	1.15	15.9896	3.53509	0.65544	5.39346	6.91e-08	1.66e-06	Ups	13	7014399	7015543	+	si:dkey-45k15.3	si:dkey-45k15.3 [Source:ZFIN%3BAcc:ZDB-GENE-141216-344]	-	-	-	-
ENSDARG00000031796	4795	643	7.82	713	8.29	758	8.66	1402	21.62	774	13.91	1009	13.83	925.495	1.21651	0.225581	5.39277	6.94e-08	1.67e-06	Ups	7	25805960	25816614	-	ache	acetylcholinesterase [Source:ZFIN%3BAcc:ZDB-GENE-010906-1]	GO:0001975:response to amphetamine;GO:0006581:acetylcholine catabolic process;GO:0007528:neuromuscular junction development;GO:0009749:response to glucose;GO:0030239:myofibril assembly;GO:0042135:neurotransmitter catabolic process;GO:0045471:response to ethanol;GO:0048666:neuron development;GO:0050803:regulation of synapse structure or activity;GO:0071405:cellular response to methanol;	GO:0005576:extracellular region;GO:0005615:extracellular space;GO:0005886:plasma membrane;GO:0016020:membrane;GO:0030054:cell junction;GO:0031594:neuromuscular junction;GO:0045202:synapse;	GO:0003990:acetylcholinesterase activity;GO:0004104:cholinesterase activity;GO:0004620:phospholipase activity;GO:0010296:prenylcysteine methylesterase activity;GO:0016298:lipase activity;GO:0016787:hydrolase activity;GO:0018731:1-oxa-2-oxocycloheptane lactonase activity;GO:0018732:sulfolactone hydrolase activity;GO:0018733:3,4-dihydrocoumarin hydrolase activity;GO:0018734:butyrolactone hydrolase …	K01049
ENSDARG00000104082	4808	399	4.84	369	4.28	357	4.07	6	0.09	1	0.02	41	0.56	155.168	-3.65245	0.677351	-5.39225	6.96e-08	1.67e-06	Down	19	45779843	46059210	-	trps1	trichorhinophalangeal syndrome I [Source:ZFIN%3BAcc:ZDB-GENE-030131-8404]	GO:0006355:regulation of transcription, DNA-templated;GO:0007507:heart development;GO:0009887:organ morphogenesis;GO:0009888:tissue development;GO:0045165:cell fate commitment;GO:0048468:cell development;GO:0048565:digestive tract development;GO:0048646:anatomical structure formation involved in morphogenesis;	GO:0005634:nucleus;GO:0005667:transcription factor complex;	GO:0000977:RNA polymerase II regulatory region sequence-specific DNA binding;GO:0001085:RNA polymerase II transcription factor binding;GO:0001228:RNA polymerase II transcription regulatory region sequence-specific DNA binding transcription factor activity involved in positive regulation of transcription;GO:0003682:chromatin binding;GO:0003700:sequence-specific DNA binding transcription factor act…	-
ENSDARG00000078056	726	57	4.58	40	3.07	41	3.09	297	30.25	258	30.63	103	9.33	166.831	2.8318	0.525194	5.39191	6.97e-08	1.67e-06	Ups	10	17144938	17145723	-	RNF208	ring finger protein 208 [Source:HGNC Symbol%3BAcc:HGNC:25420]	-	-	-	-
ENSDARG00000094500	578	3	0.3	0	0	1	0.09	25	3.2	46	6.86	18	2.05	22.0918	4.28662	0.795015	5.39187	6.97e-08	1.67e-06	Ups	4	55171547	55172657	+	si:ch211-238e22.4	si:ch211-238e22.4 [Source:ZFIN%3BAcc:ZDB-GENE-030131-3632]	-	-	-	-
ENSDARG00000061147	2391	98	2.39	123	2.87	103	2.36	205	6.34	145	5.23	201	5.53	155.877	1.39028	0.257863	5.39153	6.99e-08	1.67e-06	Ups	23	38875850	38886683	+	zfp64	zinc finger protein 64 homolog (mouse) [Source:ZFIN%3BAcc:ZDB-GENE-031118-80]	-	-	GO:0003676:nucleic acid binding;GO:0046872:metal ion binding;	-
ENSDARG00000052702	2995	418	8.14	375	6.98	463	8.46	559	13.8	453	13.04	812	17.82	533.976	1.15871	0.214955	5.39049	7.03e-08	1.68e-06	Ups	13	42555333	42598585	-	capn1a	calpain 1%2C (mu/I) large subunit a [Source:ZFIN%3BAcc:ZDB-GENE-040426-1263]	GO:0006508:proteolysis;GO:0007420:brain development;GO:0021785:branchiomotor neuron axon guidance;	GO:0005622:intracellular;GO:0005737:cytoplasm;	GO:0004198:calcium-dependent cysteine-type endopeptidase activity;GO:0005509:calcium ion binding;GO:0008233:peptidase activity;GO:0008234:cysteine-type peptidase activity;GO:0016787:hydrolase activity;	K01367
ENSDARG00000087762	3425	178	3.03	174	2.83	199	3.18	5	0.11	0	0	22	0.42	76.4279	-3.49881	0.649098	-5.39026	7.04e-08	1.68e-06	Down	21	1504774	1552774	+	rab27b	RAB27B%2C member RAS oncogene family [Source:ZFIN%3BAcc:ZDB-GENE-120215-85]	GO:0007264:small GTPase mediated signal transduction;GO:0032402:melanosome transport;GO:0045921:positive regulation of exocytosis;	GO:0030141:secretory granule;GO:0042470:melanosome;	GO:0005525:GTP binding;	K07886
ENSDARG00000058030	2249	942	24.42	1209	29.98	1266	30.82	431	14.17	236	9.04	443	12.95	667.132	-1.01044	0.187512	-5.38868	7.1e-08	1.69e-06	Down	4	9591570	9600775	+	hspa14	heat shock protein 14 [Source:ZFIN%3BAcc:ZDB-GENE-041210-73]	-	GO:0005737:cytoplasm;GO:0005829:cytosol;GO:0005840:ribosome;	GO:0000166:nucleotide binding;GO:0005524:ATP binding;	-
ENSDARG00000077633	3223	48	0.87	25	0.43	29	0.49	1	0.02	0	0	0	0	13.508	-4.46054	0.827832	-5.38822	7.12e-08	1.69e-06	Down	8	36634355	36753175	+	magixb	MAGI family member%2C X-linked b [Source:ZFIN%3BAcc:ZDB-GENE-081105-33]	-	-	-	-
ENSDARG00000087327	2763	96	2.03	93	1.88	130	2.58	253	6.77	190	5.93	206	4.9	178.252	1.66965	0.309928	5.38722	7.16e-08	1.7e-06	Ups	3	18417820	18421375	+	cbx8a	chromobox homolog 8a (Pc class homolog%2C Drosophila) [Source:ZFIN%3BAcc:ZDB-GENE-040405-1]	-	GO:0005634:nucleus;	-	K11455
ENSDARG00000086336	2830	91	1.87	66	1.3	88	1.7	203	5.3	159	4.84	166	3.86	143.766	1.75212	0.325316	5.38591	7.21e-08	1.71e-06	Ups	6	40709626	40715668	-	si:ch211-157b11.12	si:ch211-157b11.12 [Source:ZFIN%3BAcc:ZDB-GENE-041111-80]	GO:0008150:biological_process;	GO:0016020:membrane;GO:0016021:integral component of membrane;	GO:0003674:molecular_function;	-
ENSDARG00000008413	11039	353	1.86	393	1.99	470	2.33	835	5.59	417	3.26	621	3.7	535.028	1.22847	0.228111	5.38541	7.23e-08	1.72e-06	Ups	1	45572241	45710153	-	atp11a	ATPase%2C class VI%2C type 11A [Source:ZFIN%3BAcc:ZDB-GENE-090311-52]	GO:0015914:phospholipid transport;	GO:0005886:plasma membrane;GO:0016020:membrane;GO:0016021:integral component of membrane;GO:0055037:recycling endosome;	GO:0000166:nucleotide binding;GO:0000287:magnesium ion binding;GO:0004012:phospholipid-translocating ATPase activity;GO:0005524:ATP binding;GO:0016787:hydrolase activity;GO:0046872:metal ion binding;	K01530
ENSDARG00000055792	5206	641	7.18	632	6.77	728	7.66	2132	30.28	928	15.36	1071	13.52	1096.31	1.63852	0.304267	5.38514	7.24e-08	1.72e-06	Ups	14	30569800	30577614	+	foxo4	forkhead box O4 [Source:ZFIN%3BAcc:ZDB-GENE-150311-1]	GO:0006351:transcription, DNA-templated;GO:0006355:regulation of transcription, DNA-templated;	GO:0005634:nucleus;	GO:0000981:sequence-specific DNA binding RNA polymerase II transcription factor activity;GO:0003677:DNA binding;GO:0003700:sequence-specific DNA binding transcription factor activity;GO:0043565:sequence-specific DNA binding;	K12358
ENSDARG00000076566	4557	659	8.43	577	7.06	619	7.44	81	1.31	41	0.78	191	2.76	300.328	-1.98979	0.369548	-5.3844	7.27e-08	1.72e-06	Down	8	47769629	47834326	-	kank3	KN motif and ankyrin repeat domains 3 [Source:ZFIN%3BAcc:ZDB-GENE-081105-185]	-	-	-	-
ENSDARG00000086585	4329	113	1.52	117	1.51	122	1.54	762	13.02	651	12.96	215	3.26	416.378	2.80553	0.521059	5.38428	7.27e-08	1.72e-06	Ups	14	7969001	8131955	+	nrg2b	neuregulin 2b [Source:ZFIN%3BAcc:ZDB-GENE-090205-2]	GO:0035556:intracellular signal transduction;GO:0048513:organ development;	GO:0005615:extracellular space;GO:0016020:membrane;GO:0016021:integral component of membrane;	GO:0005102:receptor binding;	K05456
ENSDARG00000063144	7252	431	3.46	398	3.06	389	2.94	2432	24.8	2249	26.73	718	6.51	1399.67	2.76773	0.514171	5.38291	7.33e-08	1.73e-06	Ups	19	10298664	10324223	-	shisa7b	shisa family member 7 [Source:ZFIN%3BAcc:ZDB-GENE-060503-31]	GO:0048172:regulation of short-term neuronal synaptic plasticity;	GO:0032281:alpha-amino-3-hydroxy-5-methyl-4-isoxazolepropionic acid selective glutamate receptor complex;GO:0045202:synapse;	-	-
ENSDARG00000096645	1460	4	0.16	2	0.08	4	0.15	37	1.87	40	2.36	19	0.86	23.2752	3.56691	0.662826	5.38136	7.39e-08	1.75e-06	Ups	12	5943621	5947993	+	si:ch211-131k2.2	si:ch211-131k2.2 [Source:ZFIN%3BAcc:ZDB-GENE-121214-81]	GO:0006954:inflammatory response;GO:0007204:positive regulation of cytosolic calcium ion concentration;GO:0007217:tachykinin receptor signaling pathway;GO:0007267:cell-cell signaling;	GO:0005615:extracellular space;	GO:0005102:receptor binding;	-
ENSDARG00000075347	2741	894	19.01	810	16.48	835	16.68	253	6.83	112	3.52	352	8.44	468.06	-1.26221	0.23459	-5.38048	7.43e-08	1.75e-06	Down	5	17276479	17309303	+	chfr	checkpoint with forkhead and ring finger domains%2C E3 ubiquitin protein ligase [Source:ZFIN%3BAcc:ZDB-GENE-030131-3522]	GO:0000209:protein polyubiquitination;GO:0006511:ubiquitin-dependent protein catabolic process;GO:0007049:cell cycle;GO:0007067:mitotic nuclear division;GO:0007093:mitotic cell cycle checkpoint;GO:0019941:modification-dependent protein catabolic process;GO:0051301:cell division;	GO:0005634:nucleus;GO:0016605:PML body;	GO:0000166:nucleotide binding;GO:0004842:ubiquitin-protein transferase activity;GO:0008270:zinc ion binding;GO:0008766:UDP-N-acetylmuramoylalanyl-D-glutamyl-2,6-diaminopimelate-D-alanyl-D-alanine ligase activity;GO:0016874:ligase activity;GO:0018169:ribosomal S6-glutamic acid ligase activity;GO:0043773:coenzyme F420-0 gamma-glutamyl ligase activity;GO:0043774:coenzyme F420-2 alpha-glutamyl ligase…	K10644
ENSDARG00000023683	7157	19	0.15	10	0.08	9	0.07	189	1.95	199	2.4	32	0.29	105.032	3.7571	0.698905	5.37569	7.63e-08	1.8e-06	Ups	8	22838479	22905944	+	cacna1fb	calcium channel%2C voltage-dependent%2C L type%2C alpha 1F subunit [Source:ZFIN%3BAcc:ZDB-GENE-031104-1]	GO:0006810:transport;GO:0006811:ion transport;GO:0006816:calcium ion transport;GO:0007601:visual perception;GO:0034765:regulation of ion transmembrane transport;GO:0043029:T cell homeostasis;GO:0050856:regulation of T cell receptor signaling pathway;GO:0055085:transmembrane transport;GO:0070588:calcium ion transmembrane transport;GO:0086010:membrane depolarization during action potential;	GO:0005886:plasma membrane;GO:0005891:voltage-gated calcium channel complex;GO:0016020:membrane;GO:0016021:integral component of membrane;	GO:0005216:ion channel activity;GO:0005244:voltage-gated ion channel activity;GO:0005245:voltage-gated calcium channel activity;GO:0005262:calcium channel activity;GO:0008331:high voltage-gated calcium channel activity;	-
ENSDARG00000091306	6314	391	3.61	289	2.55	304	2.64	1637	19.17	2816	38.44	748	7.79	1410.57	3.04887	0.567248	5.37485	7.66e-08	1.8e-06	Ups	2	24754843	24806626	-	kcnn1a	potassium intermediate/small conductance calcium-activated channel%2C subfamily N%2C member 1a [Source:ZFIN%3BAcc:ZDB-GENE-070912-703]	GO:0006813:potassium ion transport;	GO:0005886:plasma membrane;GO:0016020:membrane;GO:0016021:integral component of membrane;GO:0043025:neuronal cell body;	GO:0005516:calmodulin binding;GO:0015269:calcium-activated potassium channel activity;GO:0016286:small conductance calcium-activated potassium channel activity;	K04942
ENSDARG00000075209	3103	43	0.81	42	0.75	29	0.51	220	5.24	271	7.53	99	2.1	153.627	2.96476	0.552073	5.37023	7.86e-08	1.85e-06	Ups	6	40736564	40747184	-	p4htm	prolyl 4-hydroxylase%2C transmembrane (endoplasmic reticulum) [Source:ZFIN%3BAcc:ZDB-GENE-110131-7]	GO:0032836:glomerular basement membrane development;GO:0039021:pronephric glomerulus development;GO:0055114:oxidation-reduction process;	GO:0016020:membrane;GO:0016021:integral component of membrane;	GO:0005506:iron ion binding;GO:0005509:calcium ion binding;GO:0016491:oxidoreductase activity;GO:0016705:oxidoreductase activity, acting on paired donors, with incorporation or reduction of molecular oxygen;GO:0031418:L-ascorbic acid binding;	K06711
ENSDARG00000038862	4749	39	0.48	42	0.49	27	0.31	183	2.85	130	2.36	86	1.19	100.496	2.46807	0.459585	5.37021	7.86e-08	1.85e-06	Ups	2	30161446	30193936	+	kcnb2	potassium voltage-gated channel%2C Shab-related subfamily%2C member 2 [Source:ZFIN%3BAcc:ZDB-GENE-070912-170]	GO:0006810:transport;GO:0006811:ion transport;GO:0006813:potassium ion transport;GO:0034765:regulation of ion transmembrane transport;GO:0051260:protein homooligomerization;GO:0055085:transmembrane transport;GO:0071805:potassium ion transmembrane transport;	GO:0008076:voltage-gated potassium channel complex;GO:0016020:membrane;GO:0016021:integral component of membrane;	GO:0005216:ion channel activity;GO:0005244:voltage-gated ion channel activity;GO:0005249:voltage-gated potassium channel activity;GO:0005251:delayed rectifier potassium channel activity;GO:0005267:potassium channel activity;	-
ENSDARG00000104940	2166	98	2.64	59	1.52	67	1.69	196	6.69	122	4.85	162	4.92	127.704	1.70299	0.317188	5.36903	7.92e-08	1.86e-06	Ups	25	1046392	1053520	+	fam96a	family with sequence similarity 96%2C member A [Source:ZFIN%3BAcc:ZDB-GENE-040426-1965]	GO:0034644:cellular response to UV;GO:0043065:positive regulation of apoptotic process;GO:2001022:positive regulation of response to DNA damage stimulus;	GO:0005575:cellular_component;	GO:0003674:molecular_function;	-
ENSDARG00000098046	2348	8	0.2	10	0.24	8	0.19	76	2.39	68	2.5	28	0.78	42.3584	3.18618	0.593511	5.36836	7.95e-08	1.86e-06	Ups	20	96057	128337	-	si:ch73-57f22.5	si:ch73-57f22.5 [Source:ZFIN%3BAcc:ZDB-GENE-131120-165]	-	-	-	-
ENSDARG00000012699	2436	80	1.91	77	1.76	110	2.47	5	0.15	3	0.11	17	0.46	39.3844	-2.69239	0.501636	-5.36721	8e-08	1.87e-06	Down	10	28586884	28632880	-	bbx	bobby sox homolog (Drosophila) [Source:ZFIN%3BAcc:ZDB-GENE-091204-306]	-	-	-	-
ENSDARG00000062040	4268	199	2.72	214	2.8	197	2.53	57	0.99	36	0.73	68	1.05	111.989	-1.29737	0.241947	-5.3622	8.22e-08	1.92e-06	Down	5	18740499	18792646	+	atp8b5a	ATPase%2C class I%2C type 8B%2C member 5a [Source:ZFIN%3BAcc:ZDB-GENE-060531-48]	GO:0007030:Golgi organization;GO:0015914:phospholipid transport;	GO:0005794:Golgi apparatus;GO:0005886:plasma membrane;GO:0016020:membrane;GO:0016021:integral component of membrane;	GO:0000166:nucleotide binding;GO:0000287:magnesium ion binding;GO:0004012:phospholipid-translocating ATPase activity;GO:0005524:ATP binding;GO:0016787:hydrolase activity;GO:0046872:metal ion binding;	-
ENSDARG00000061223	4304	77	1.04	68	0.88	47	0.6	374	6.43	204	4.09	137	2.09	176.186	2.45167	0.457402	5.35999	8.32e-08	1.94e-06	Ups	13	27768218	27786046	-	ogfrl1	opioid growth factor receptor-like 1 [Source:ZFIN%3BAcc:ZDB-GENE-061207-32]	-	GO:0016020:membrane;	GO:0004872:receptor activity;	-
[truncated: 5,613 more rows]
